# Supplementary material for: Structural basis of Cas9 DNA interrogation with a 5′ truncated sgRNA
Source: Nucleic Acids Res. 2024 Dec 9;53(1):gkae1164. doi: 10.1093/nar/gkae1164 (PMC11724282; doi:10.1093/nar/gkae1164)
Supplement: gkae1164_Supplemental_Files [file gkae1164_supplemental_files.zip]

Archive with 3 entries (3 files):
- NGS_supplementary.xlsx
- Source_data.xlsx
- Supplementary_Data_Revised.pdf
