# Supplementary material for: Structural basis of Cas9 DNA interrogation with a 5′ truncated sgRNA
Source: Nucleic Acids Res. 2024 Dec 9;53(1):gkae1164. doi: 10.1093/nar/gkae1164 (PMC11724282; doi:10.1093/nar/gkae1164)
Supplement: gkae1164_Supplemental_Files [file gkae1164_supplemental_files.zip › NGS_supplementary.xlsx]

## Sheet: Spacers
Target	Orientation	Spacer	Vector
FIG4	non-template	GACGGCTCGAAACAACCCGG	pSPgRNA
OTX2	template	CCACCCCCCGGAAACAGCGA	pSPgRNA
ARNT	template	GTGAAATAGAACGGCGGCGA	pSPgRNA
GAPDHS	non-template	GGTGGCTGTTCTTCAACCGT	pSPgRNA
RAB7	template	GTCATCATCCTGGGGGACTC	pSPgRNA
VPS54	non-template	GTCCTGCAATTCGTGTTGAG	pSPgRNA
FBXW7	template	GCAAGGAGATGAAGTCTCGC	pSPgRNA
ATP2B1	template	AGCTGCGATCCTCTTGTCGG	pSPgRNA
VPS18	non-template	AGGCTAGTGATCCGCTCCGA	pSPgRNA
BNIP3	template	CAAGAGTTCTCACTGTGAC	pSPgRNA
ACTBL2	template	GGTTGGTCGTCCACGACACC	pSPgRNA
NUTM2	template	ATCTTCACAGCGTCTTCACT	pSPgRNA
FIG4_14	non-template	TCGAAACAACCCGG	pSPgRNA
OTX2_14	template	CCCGGAAACAGCGA	pSPgRNA
ARNT_14	template	TAGAACGGCGGCGA	pSPgRNA
GAPDHS_14	non-template	TGTTCTTCAACCGT	pSPgRNA
RAB7_14	template	ATCCTGGGGGACTC	pSPgRNA
VPS54_14	non-template	CAATTCGTGTTGAG	pSPgRNA
FBXW7_14	template	AGATGAAGTCTCGC	pSPgRNA
ATP2B1_14	template	GATCCTCTTGTCGG	pSPgRNA
VPS18_14	non-template	GTGATCCGCTCCGA	pSPgRNA
BNIP3_14	template	GTTCTCACTGTGAC	pSPgRNA
ACTBL2_14	template	TCGTCCACGACACC	pSPgRNA
NUTM2_14	template	ACAGCGTCTTCACT	pSPgRNA

## Sheet: NGS Primers
Target	sgRNA Sequence	NGS Primer (Fwd)	NGS Primer (Rev)	Amplicon	Amplicon Sequence
FIG4	GACGGCTCGAAACAACCCGG	acactgacgacatggttctacaGGGAGGCACACTTCTTACCT	tacggtagcagagacttggtctCTTAGTGGGATGGTGCCTCA	294	GGGAGGCACACTTCTTACCTacgactccaaaagctgagacggctcgaaacaacccggaggatcctttctggctcatctttgttctgtttcccagatccaggcggccaagaagttccctcacttcttgttgtgtgtacacgtgctgtgggacaagcacaggccatctgtgaggcctccctgggttatttatctgcctctgaaaactgccagttgcctgcaggactcataagTGAGGCACCATCCCACTAAG
OTX2	CCACCCCCCGGAAACAGCGA	acactgacgacatggttctacaACCGAGGCAAAAGTCCTGT	tacggtagcagagacttggtctGGTCTTGGCAAACAGAGCTT	199	ACCGAGGCAAAAGTCCTGTgactgagaaactgctcccccaccctaaagggccctgggcttcttgtcctgcagccaccccccggaaacagcgaagggagaggacgacatttactagggcacagctcgacgttctggAAGCTCTGTTTGCCAAGACC
ARNT	GTGAAATAGAACGGCGGCGA	acactgacgacatggttctacaCACCTAGAATGGAGCCTCTTTC	tacggtagcagagacttggtctCTTGTCTGGTTTTCGAGCCA	193	CACCTAGAATGGAGCCTCTTTCtctttttttatgcagggaaaatcatagtgaaatagaacggcggcgacggaacaagatgacagcttacatcacagaactgtcagacatggtacctacatgtagtgcccTGGCTCGAAAACCAGACAAG
GAPDHS	GGTGGCTGTTCTTCAACCGT	acactgacgacatggttctacaGTCTGGCTCTATCTGGGGTG	tacggtagcagagacttggtctCTCACCATCCCCACGTCTTA	250	GTCTGGCTCTATCTGGGGTGgaggaggaggaggaggtggtggtggaggtggaggtggcggcggcggtggcggtggctgttcttcaaccgtgggtggtggatcctcaaccttgggtggaggtggtctgatcactgtagagagagagcagagagttcagaagggaggtggtgaactgggtccctcacaTAAGACGTGGGGATGGTGAG
RAB7	GTCATCATCCTGGGGGACTC	acactgacgacatggttctacaCTCCCGACAGCTTCAAGGAT	tacggtagcagagacttggtctCAGAGCCGAATGTGGAACTG	199	CTCCCGACAGCTTCAAGGATgacctctaggaagaaagtgttgctgaaggtcatcatcctgggggactctgggtaagtgtttctcacgaatctgacctcagattggcttggagcttcatcctcactgatctcaaggCAGTTCCACATTCGGCTCTG
VPS54	GTCCTGCAATTCGTGTTGAG	acactgacgacatggttctacaACAGCCTGGGTAGTTTTCTTG	tacggtagcagagacttggtctAAAGGATTTGGATAGTCGAGAGT	244	ACAGCCTGGGTAGTTTTCTTGaggtagtcctgcaattcgtgttgagaggtcattgcatgaaaaaatgcttctgaacgtagagagatctggtgagcaatgtttacttccacaatatccagataatggctcagcttcaaagggaagaaaacaaaaaaacaggtgtatcttaagtacatcACTCTCGACTATCCAAATCCTTT
FBXW7	GCAAGGAGATGAAGTCTCGC	acactgacgacatggttctacaTGCTTACAGGCTGTGGTTATG	tacggtagcagagacttggtctCGGACCAGAGAAGTTGCTG	244	TGCTTACAGGCTGTGGTTATGcacccataaccactggacagcacccagcgggatgcggttgacagccccttacctctttaggaagcaaggagatgaagtctcgctggaactggggctctatcacttgcatcatatgcttcacttgtgttggttcacagctgtcaatgagctcatctaaagcCAGCAACTTCTCTGGTCCG
ATP2B1	AGCTGCGATCCTCTTGTCGG	acactgacgacatggttctacaTCTGTTGGGGAAGAAGAAGGT	tacggtagcagagacttggtCTCCTGCTCAATTCGACTCTGC	195	TCTGTTGGGGAAGAAGAAGGTGAAGGAGAAACGGGGTGGATTGAAGGAGCTGCGATCCTCTTGTCGGTGGTGTGTGTGGTGTTGGTGACGGCTTTCAACGACTGGAGCAAGGAGAAGCAGTTCCGAGGCCTGCAGAGTCGAATTGAGCAGG
VPS18	AGGCTAGTGATCCGCTCCGA	acactgacgacatggttctacaGCAGTGTATCCTTGCCCAG	tacggtagcagagacttggtctGGTATGTAAGTGCCCACCTG	199	CTCCCGACAGCTTCAAGGATgacctctaggaagaaagtgttgctgaaggtcatcatcctgggggactctgggtaagtgtttctcacgaatctgacctcagattggcttggagcttcatcctcactgatctcaaggCAGTTCCACATTCGGCTCTG
BNIP3	CAAGAGTTCTCACTGTGAC	acactgacgacatggttctacaGTTCCAGCCTCCGTCTCTAT	tacggtagcagagacttggtctCCTCTAGACTTGAGCCCCAG	324	GTTCCAGCCTCCGTCTCTATttataatggtgacatggaaaaaatactgttggatgcccagcatgaatctggacgaagtagctccaagagttctcactgtgacaggtatgttttctgggtatctcctacagtgttgatgttcctagtagatggataatcacaattgtgcatgtttttgtgggtgggttgccaggtctgaggccacatttgggagtaactccattatacaaggaactctggagtctgctgagaggaagtgatCTGGGGCTCAAGTCTAGAGG
ACTBL2	GGTTGGTCGTCCACGACACC	acactgacgacatggttctacaGTGCTGTGTTCCCCTCCAT	tacggtagcagagacttggtctAAGGTCAAGATGCCTCGCTT	194	GTGCTGTGTTCCCCTCCATGGTTGGTCGTCCACGACACCAGGGGGTCATGGTAGGCATGGGCCAGAAGGACTGTTATGTGGGAGATGAGGCCCAGAGCAAGCGAGGCATCTTGACCTTGAAGTATCCCATTGAAcacggagtcgtcacca
NUTM2	ATCTTCACAGCGTCTTCACT	acactgacgacatggttctacaCCAGTTTCCACTGACTACC	tacggtagcagagacttggtctCAAAATAACTGGGGTACTGGC	238	CCAGTTTCCACTGACTACCAAGATCAGAGAGCCACCCTCCTGTACACTTTCCATCTTCCATCCACTTTCTCCTTTATCTTCACAGCGTCTTCACTGGGACAGAACATGACTATCAACCCTGGTGCCTCCCTGCCTACATTTGCAACCTTGCCTGTTCTCCCACCTGCCCCCCAGCCAGTACCCCAGTTATTTTG

## Sheet: CRISPResso2_data
Target	sample	replicate_number	Unmodified%	Modified%	Reads_in_input	Reads_aligned	Unmodified	Modified	Discarded	Insertions	Deletions	Substitutions	Only Insertions	Only Deletions	Only Substitutions	Insertions and Deletions	Insertions and Substitutions	Deletions and Substitutions	Insertions Deletions and Substitutions
ACTBL2	20-nt	1	29.7339	70.2661	121266	82004	24383	57621	0	6082	50376	3411	4042	50168	1163	0	2040	208	0
ARNT	20-nt	1	9.54689	90.4531	75785	69939	6677	63262	0	3144	59817	929	2619	59714	301	0	525	103	0
ATP2B1	20-nt	1	20.2204	79.7796	259226	236919	47906	189013	0	11915	169731	16491	5213	167309	7367	0	6702	2422	0
BNIP3	20-nt	1	90.1014	9.89862	135006	116491	104960	11531	0	2508	7379	2141	2166	7224	1644	0	342	155	0
FBXW7	20-nt	1	26.098	73.902	285466	227822	59457	168365	0	14665	146031	14830	9716	143819	7669	0	4949	2212	0
FIG4	20-nt	1	6.24317	93.7568	185987	78662	4911	73751	0	1614	70562	3837	541	69373	1575	0	1073	1189	0
GAPDHS	20-nt	1	6.31867	93.6813	46420	17567	1110	16457	0	543	15451	643	419	15395	463	0	124	56	0
NUTM2	20-nt	1	24.0722	75.9278	184184	156683	37717	118966	0	5535	108285	9995	2831	106140	5146	0	2704	2145	0
OTX2	20-nt	1	8.00759	91.9924	27315	17396	1393	16003	0	783	14593	1160	326	14517	627	0	457	76	0
RAB7	20-nt	1	23.1678	76.8322	108120	84350	19542	64808	0	2775	61398	2127	1449	61232	635	0	1326	166	0
VPS18	20-nt	1	22.9805	77.0195	248170	145715	33486	112229	0	9835	98972	8083	6805	97341	3422	0	3030	1631	0
VPS54	20-nt	1	25.7883	74.2117	215261	205442	52980	152462	0	29870	119525	7426	26906	118130	3067	0	2964	1395	0
ACTBL2	14-nt	1	99.6749	0.325126	130882	129796	129374	422	0	0	0	422	0	0	422	0	0	0	0
ARNT	14-nt	1	99.4912	0.508777	26651	25748	25617	131	0	3	56	72	3	56	72	0	0	0	0
ATP2B1	14-nt	1	99.7108	0.289248	162498	157996	157539	457	0	0	7	450	0	7	450	0	0	0	0
BNIP3	14-nt	1	98.5749	1.42512	100849	89115	87845	1270	0	1	10	1259	1	10	1259	0	0	0	0
FBXW7	14-nt	1	99.759	0.241019	271384	240645	240065	580	0	2	2	579	0	1	576	0	2	1	0
FIG4	14-nt	1	99.4643	0.535729	22799	12133	12068	65	0	0	20	45	0	20	45	0	0	0	0
GAPDHS	14-nt	1	99.6374	0.362565	33773	17652	17588	64	0	0	2	62	0	2	62	0	0	0	0
NUTM2	14-nt	1	99.5104	0.489649	171630	154192	153437	755	0	3	25	728	2	25	727	0	1	0	0
OTX2	14-nt	1	95.1277	4.87227	36500	23644	22492	1152	0	63	1011	130	21	1001	78	0	42	10	0
RAB7	14-nt	1	99.8096	0.190375	100883	82994	82836	158	0	14	16	142	0	16	128	0	14	0	0
VPS18	14-nt	1	99.5697	0.430277	274748	129684	129126	558	0	3	9	548	1	9	546	0	2	0	0
VPS54	14-nt	1	99.78	0.220005	179434	177269	176879	390	0	0	24	366	0	24	366	0	0	0	0
ACTBL2	No_spacer	1	99.6577	0.342257	83640	82102	81821	281	0	0	1	280	0	1	280	0	0	0	0
ARNT	No_spacer	1	99.5862	0.413806	55057	53890	53667	223	0	2	78	145	0	78	143	0	2	0	0
ATP2B1	No_spacer	1	99.6607	0.339261	145448	143842	143354	488	0	0	9	479	0	9	479	0	0	0	0
BNIP3	No_spacer	1	98.6032	1.39679	222227	207619	204719	2900	0	1	15	2884	1	15	2884	0	0	0	0
FBXW7	No_spacer	1	99.7214	0.27859	300938	288596	287792	804	0	2	15	788	1	15	787	0	1	0	0
FIG4	No_spacer	1	99.5881	0.41186	76952	40305	40139	166	0	1	33	134	0	32	132	0	1	1	0
GAPDHS	No_spacer	1	99.74	0.260017	39601	23460	23399	61	0	0	2	59	0	2	59	0	0	0	0
NUTM2	No_spacer	1	99.5846	0.415421	253286	237831	236843	988	0	1	9	978	1	9	978	0	0	0	0
OTX2	No_spacer	1	99.8082	0.191768	51626	35981	35912	69	0	1	14	55	0	14	54	0	1	0	0
RAB7	No_spacer	1	99.8746	0.125442	120401	101242	101115	127	0	0	2	125	0	2	125	0	0	0	0
VPS18	No_spacer	1	99.5812	0.418835	304620	121050	120543	507	0	6	5	503	1	3	496	0	5	2	0
VPS54	No_spacer	1	99.7779	0.222132	154580	152162	151824	338	0	0	14	324	0	14	324	0	0	0	0
ACTBL2	20-nt	2	31.5932	68.4068	136642	93175	29437	63738	0	7557	55007	3828	5137	54773	1174	0	2420	234	0
ARNT	20-nt	2	8.21162	91.7884	31178	28825	2367	26458	0	1152	25176	412	947	25099	130	0	205	77	0
ATP2B1	20-nt	2	22.9586	77.0414	200872	190234	43675	146559	0	10010	131420	12059	4148	130352	5129	0	5862	1068	0
BNIP3	20-nt	2	90.5521	9.44793	91771	75625	68480	7145	0	1576	4476	1358	1349	4438	1093	0	227	38	0
FBXW7	20-nt	2	26.8238	73.1762	333028	253637	68035	185602	0	14216	162533	16756	9574	159272	8853	0	4642	3261	0
FIG4	20-nt	2	6.01971	93.9803	43222	18971	1142	17829	0	368	16980	1062	166	16601	481	0	202	379	0
GAPDHS	20-nt	2	6.73432	93.2657	46213	19512	1314	18198	0	667	17295	507	438	17253	236	0	229	42	0
NUTM2	20-nt	2	29.2563	70.7437	229952	205959	60256	145703	0	7298	133756	10968	3596	131139	4649	0	3702	2617	0
OTX2	20-nt	2	10.6827	89.3173	81074	53685	5735	47950	0	2559	43565	3544	1024	43382	1826	0	1535	183	0
RAB7	20-nt	2	21.1027	78.8973	107185	85572	18058	67514	0	2708	64163	1996	1519	63999	643	0	1189	164	0
VPS18	20-nt	2	24.5877	75.4123	247674	138447	34041	104406	0	8760	92766	7060	6102	91244	2880	0	2658	1522	0
VPS54	20-nt	2	27.2622	72.7378	150491	143877	39224	104653	0	21230	81857	5009	19082	80562	1566	0	2148	1295	0
ACTBL2	14-nt	2	99.6954	0.304581	60270	58441	58263	178	0	0	0	178	0	0	178	0	0	0	0
ARNT	14-nt	2	99.5495	0.45045	27506	27084	26962	122	0	1	43	78	1	43	78	0	0	0	0
ATP2B1	14-nt	2	99.6516	0.348432	167082	166173	165594	579	0	1	4	575	0	4	574	0	1	0	0
BNIP3	14-nt	2	98.5985	1.40154	169045	144413	142389	2024	0	1	11	2013	0	11	2012	0	1	0	0
FBXW7	14-nt	2	99.761	0.238964	336502	303811	303085	726	0	0	7	719	0	7	719	0	0	0	0
FIG4	14-nt	2	99.3951	0.604943	25776	13555	13473	82	0	0	21	62	0	20	61	0	0	1	0
GAPDHS	14-nt	2	99.7231	0.276908	30658	16612	16566	46	0	0	2	44	0	2	44	0	0	0	0
NUTM2	14-nt	2	99.5587	0.441279	201540	190129	189290	839	0	1	72	766	1	72	766	0	0	0	0
OTX2	14-nt	2	95.4508	4.54916	73036	45437	43370	2067	0	156	1766	261	57	1749	145	0	99	17	0
RAB7	14-nt	2	99.8118	0.188152	91880	76534	76390	144	0	0	21	123	0	21	123	0	0	0	0
VPS18	14-nt	2	98.9423	1.05775	235006	116852	115616	1236	0	66	701	523	13	700	469	0	53	1	0
VPS54	14-nt	2	99.7802	0.219816	148055	146031	145710	321	0	1	17	303	1	17	303	0	0	0	0
ACTBL2	No_spacer	2	99.6725	0.327475	89752	89167	88875	292	0	0	2	290	0	2	290	0	0	0	0
ARNT	No_spacer	2	99.6964	0.303599	185418	181819	181267	552	0	2	54	496	2	54	496	0	0	0	0
ATP2B1	No_spacer	2	99.7117	0.288263	100758	98521	98237	284	0	1	7	276	1	7	276	0	0	0	0
BNIP3	No_spacer	2	98.5148	1.48523	148594	126647	124766	1881	0	1	16	1864	1	16	1864	0	0	0	0
FBXW7	No_spacer	2	99.7412	0.258772	383676	363641	362700	941	0	1	8	933	0	8	932	0	1	0	0
FIG4	No_spacer	2	99.6506	0.349354	147820	64977	64750	227	0	0	26	201	0	26	201	0	0	0	0
GAPDHS	No_spacer	2	99.7597	0.240278	27120	15815	15777	38	0	0	1	37	0	1	37	0	0	0	0
NUTM2	No_spacer	2	99.5219	0.478139	152292	137826	137167	659	0	1	9	649	1	9	649	0	0	0	0
OTX2	No_spacer	2	99.7977	0.202331	184987	103296	103087	209	0	0	17	192	0	17	192	0	0	0	0
RAB7	No_spacer	2	99.8519	0.148106	108580	94527	94387	140	0	0	2	138	0	2	138	0	0	0	0
VPS18	No_spacer	2	99.5725	0.427543	203368	68765	68471	294	0	4	6	288	0	6	284	0	4	0	0
VPS54	No_spacer	2	99.8146	0.185365	161802	160224	159927	297	0	2	14	282	1	14	281	0	1	0	0
