# Supplementary material for: Structural basis of Cas9 DNA interrogation with a 5′ truncated sgRNA
Source: Nucleic Acids Res. 2024 Dec 9;53(1):gkae1164. doi: 10.1093/nar/gkae1164 (PMC11724282; doi:10.1093/nar/gkae1164)
Supplement: gkae1164_Supplemental_Files [file gkae1164_supplemental_files.zip › Source_data.xlsx]

## Sheet: Plasmid cleavage
14-nt	linear product (nM)				20-nt	linear product (nM)
Time (min)	r1	r2	r3		Time (sec)	r1	r2	r3
0.5	0.282617	0.561109	0.427587		5	16.6799	12.0523	14.5806
1	0.389296	0.660598	0.789246		15	15.4227	12.3288	15.306
2	0.889187	0.906843	0.924125		30	15.8349	10.5713	15.811
5	1.46516	1.41757	1.74808		60	14.4217	14.8708	16.6724
15	3.84658	2.93387	4.39577		120	16.2257	16.7949	18.1527
30	5.56415	4.49603	7.48333		300	17.8117	16.9809	19.6834
60	7.74029	8.15688	11.3815		900	17.223	17.9426	20.1647
120	8.88955	9.03633	12.4723		1800	18.4839	17.2149	21.4669
	Total linear product out of 20 nM
	Normalized to fully digested pUC19 by EcoRI

## Sheet: Plasmid endpoint quantification
	fraction cleaved (linear)
Target	r1	r2	r3
lacZ1	0.318722	0.315084	0.349144
lacZ2	0.426945	0.431177	0.363151
FIG4	0.327132	0.335649	0.328519
OTX2	0.433177	0.402147	0.329545
all values relative to 20-nt linear product

## Sheet: Bubbled substrate
		55-bp dsDNA			bubbled substrate
		fxn cleaved	% cleaved	product (nM)	fxn cleaved	% cleaved	product (nM)
20-nt	r1	0.864819	86.4819	8.64819	0.907217	90.7217	9.07217
	r2	0.884297	88.4297	8.84297	0.911149	91.1149	9.11149
	r3	0.903058	90.3058	9.03058	0.936247	93.6247	9.36247
14-nt	r1	0.0203974	2.03974	0.203974	0.484161	48.4161	4.84161
	r2	0.0128544	1.28544	0.128544	0.430843	43.0843	4.30843
	r3	0.00942963	0.942963	0.0942963	0.453803	45.3803	4.53803

## Sheet: PAMmer cleavage
20nt	fxn cleaved	product
time (min)	r1	r1	r2	r2	r3	r3
1	0.134831	1.34831	0.156223	1.56223	0.158881	1.58881
15	0.465912	4.65912	0.369195	3.69195	0.427688	4.27688
30	0.567208	5.67208	0.498303	4.98303	0.517785	5.17785
60	0.672769	6.72769	0.595598	5.95598	0.654795	6.54795
120	0.750517	7.50517	0.692378	6.92378	0.755915	7.55915
	fxn cleaved	product
14nt	r1	r1	r2	r2	r3	r3
1	0.0073663	0.073663	0.00843399	0.0843399	0.0244108	0.244108
15	0.207292	2.07292	0.160035	1.60035	0.204802	2.04802
30	0.33408	3.3408	0.199339	1.99339	0.22953	2.2953
60	0.383565	3.83565	0.30465	3.0465	0.352385	3.52385
120	0.442421	4.42421	0.369277	3.69277	0.44355	4.4355

## Sheet: Tycho
	Apo			Binary			Ternary - 20-nt sgRNA			Ternary - 14-nt sgRNA
Temperature (°C)	r1	r2	r3	r1	r2	r3	r1	r2	r3	r1	r2	r3
35.157	-0.0002769	-0.000217711	4.16241e-06	-0.000249521	-0.000567684	-0.000388826	-0.000308422	-0.000510863	4.51161e-05	-0.000630516	8.03908e-05	-0.000663707		Values are the first derivative of the ratio of fluorescence at 350 / 330 nm
35.246	-0.000284902	-0.000229049	-1.91132e-05	-0.000256748	-0.00055193	-0.000379718	-0.000323769	-0.000496294	2.18603e-05	-0.000625559	5.58835e-05	-0.000647891
35.399	-0.000295204	-0.000243176	-4.83844e-05	-0.000261282	-0.00054201	-0.00037405	-0.000333322	-0.000486975	6.97847e-06	-0.000620495	3.1598e-05	-0.000632295
35.515	-0.000305091	-0.000256212	-7.57578e-05	-0.000268295	-0.000526572	-0.000365351	-0.000347976	-0.000472265	-1.6602e-05	-0.000613955	1.6212e-06	-0.0006132
35.694	-0.000311228	-0.000264053	-9.2409e-05	-0.000270384	-0.000521942	-0.000362774	-0.000352313	-0.000467811	-2.37811e-05	-0.000607211	-2.78696e-05	-0.000594626
35.787	-0.000321547	-0.000276742	-0.000119806	-0.00027473	-0.000512259	-0.00035744	-0.000361289	-0.00045844	-3.89766e-05	-0.00060306	-4.53077e-05	-0.000583773
35.873	-0.000325617	-0.000281591	-0.000130427	-0.000278987	-0.00050266	-0.000352234	-0.000370024	-0.000449107	-5.42903e-05	-0.000595901	-7.42373e-05	-0.000566026
36.022	-0.000336059	-0.000293582	-0.000157192	-0.00028307	-0.000493319	-0.000347254	-0.000378349	-0.000440014	-6.94422e-05	-0.000591547	-9.11448e-05	-0.000555835
36.082	-0.000340165	-0.000298126	-0.000167542	-0.000286061	-0.000486368	-0.000343608	-0.000384417	-0.000433262	-8.08864e-05	-0.000587036	-0.000108128	-0.000545762
36.231	-0.000348751	-0.000307299	-0.000188884	-0.000289063	-0.000479284	-0.000339951	-0.000390478	-0.000426415	-9.27014e-05	-0.000582506	-0.000124687	-0.00053611
36.29	-0.000352656	-0.000311325	-0.000198465	-0.000292649	-0.000470635	-0.000335571	-0.000397683	-0.000418135	-0.000107329	-0.00057631	-0.000146583	-0.000523645
36.41	-0.000358923	-0.000317595	-0.000213693	-0.00029624	-0.000461709	-0.000331159	-0.000404856	-0.000409729	-0.000122635	-0.00057154	-0.000162904	-0.000514595
36.499	-0.000369272	-0.000327427	-0.000238485	-0.000298061	-0.000457068	-0.000328911	-0.000408475	-0.00040543	-0.000130672	-0.000565259	-0.000183744	-0.000503366
36.622	-0.000377473	-0.000334759	-0.00025787	-0.000301385	-0.000448347	-0.000324775	-0.000415045	-0.000397519	-0.000145894	-0.000558499	-0.000205498	-0.000492062
36.682	-0.000383629	-0.000339998	-0.000272304	-0.000305259	-0.000437678	-0.000319886	-0.000422638	-0.000388214	-0.000164667	-0.000555218	-0.000215839	-0.000486846
36.771	-0.000389662	-0.000344916	-0.000286372	-0.000308351	-0.000428681	-0.000315916	-0.000428643	-0.000380761	-0.00018056	-0.000548303	-0.000237246	-0.000476382
36.857	-0.000395703	-0.000349633	-0.000300403	-0.000310495	-0.000422145	-0.000313123	-0.000432773	-0.00037561	-0.000192107	-0.000541486	-0.000257956	-0.000466703
36.977	-0.000403579	-0.000355484	-0.000318625	-0.000313189	-0.000413523	-0.000309561	-0.000437919	-0.000369193	-0.000207301	-0.000534851	-0.000277871	-0.000457818
37.096	-0.000407497	-0.000358278	-0.000327669	-0.000315204	-0.000406751	-0.000306858	-0.000441736	-0.000364472	-0.000219192	-0.000529732	-0.000293142	-0.000451289
37.189	-0.000415178	-0.000363549	-0.000345343	-0.000317785	-0.000397651	-0.000303354	-0.000446577	-0.000358588	-0.000235094	-0.000522855	-0.00031363	-0.000442911
37.279	-0.00042278	-0.000368544	-0.000362756	-0.000319691	-0.000390636	-0.000300746	-0.00045011	-0.00035441	-0.000247293	-0.000517633	-0.000329229	-0.000436811
37.365	-0.000428344	-0.000372095	-0.000375419	-0.000321552	-0.000383573	-0.000298193	-0.000453517	-0.000350506	-0.000259523	-0.000512432	-0.000344835	-0.000430931
37.454	-0.000435693	-0.000376724	-0.000391991	-0.00032349	-0.000376051	-0.000295544	-0.000457012	-0.000346657	-0.000272503	-0.000507139	-0.000360823	-0.000425108
37.544	-0.000439371	-0.000379042	-0.00040019	-0.000327309	-0.000361073	-0.000290433	-0.000463681	-0.000339781	-0.000298253	-0.000500039	-0.000382431	-0.000417493
37.663	-0.000446711	-0.000383747	-0.000416269	-0.00032854	-0.000356308	-0.000288839	-0.000465754	-0.000337757	-0.000306436	-0.000492702	-0.0004049	-0.000409768
37.783	-0.000454036	-0.000388644	-0.000431769	-0.000331359	-0.000345718	-0.000285335	-0.000470329	-0.000333401	-0.000324661	-0.000488744	-0.000417027	-0.00040563
37.932	-0.000461595	-0.000393993	-0.000446862	-0.00033278	-0.000340612	-0.000283663	-0.000472531	-0.000331311	-0.0003335	-0.000481186	-0.000440009	-0.000397756
37.992	-0.000465435	-0.000396813	-0.000454016	-0.000334938	-0.000333212	-0.000281272	-0.000475709	-0.000328197	-0.000346458	-0.000472868	-0.00046447	-0.000389265
38.081	-0.000473671	-0.00040292	-0.000467726	-0.000339645	-0.000318637	-0.000276882	-0.000481667	-0.000321227	-0.000373341	-0.000465971	-0.000483426	-0.000382676
38.2	-0.000478011	-0.000406037	-0.000473867	-0.000340583	-0.000314332	-0.000276427	-0.00048223	-0.000319787	-0.000382148	-0.00045839	-0.000502275	-0.000376329
38.29	-0.000483547	-0.000405794	-0.000471294	-0.000339563	-0.000304739	-0.000279227	-0.00047849	-0.000320122	-0.000402735	-0.000444685	-0.000523119	-0.000383971
38.379	-0.000486031	-0.000404567	-0.000463634	-0.000338321	-0.000301675	-0.000281163	-0.00047609	-0.000320606	-0.000409263	-0.00043193	-0.000541965	-0.000393832
38.529	-0.000488648	-0.000405742	-0.000463331	-0.000336195	-0.00029615	-0.000284855	-0.00047168	-0.000319501	-0.000422268	-0.000426345	-0.000549493	-0.00040292
38.559	-0.000493991	-0.000407862	-0.000461647	-0.000333179	-0.000292893	-0.000288884	-0.000466646	-0.000318732	-0.000430276	-0.000414406	-0.000567413	-0.000407996
38.682	-0.000490642	-0.000405807	-0.000447596	-0.000327219	-0.000289879	-0.000295523	-0.000457598	-0.000317281	-0.000438095	-0.00040456	-0.000580495	-0.000421309
38.768	-0.000493094	-0.000405781	-0.0004441	-0.000322369	-0.000288711	-0.000300548	-0.000450113	-0.000315147	-0.000442993	-0.000398287	-0.000588331	-0.00043173
38.891	-0.000486883	-0.000402876	-0.000433566	-0.00031462	-0.000288627	-0.000307708	-0.00043817	-0.000311557	-0.000447887	-0.000389391	-0.000596994	-0.000444867
39.007	-0.000484421	-0.00040007	-0.000426512	-0.00030847	-0.000289584	-0.000312717	-0.000428636	-0.000308799	-0.000450144	-0.000384788	-0.000600862	-0.000456166
39.066	-0.000477981	-0.000395436	-0.00041732	-0.000301787	-0.000291367	-0.000317666	-0.000418105	-0.000305913	-0.000451847	-0.000382049	-0.000602742	-0.00046744
39.186	-0.000466971	-0.000388851	-0.000406591	-0.000294802	-0.000293865	-0.000322333	-0.000406917	-0.000303202	-0.000453047	-0.000375671	-0.000603616	-0.000482293
39.305	-0.000454369	-0.000378105	-0.000394096	-0.000283085	-0.000298934	-0.000329424	-0.000387755	-0.000299791	-0.000454518	-0.000373788	-0.00060185	-0.000491162
39.398	-0.000443946	-0.000370759	-0.000386547	-0.000275633	-0.000302769	-0.00033285	-0.000375483	-0.000298939	-0.000454844	-0.000370462	-0.000599062	-0.000500621
39.484	-0.000434642	-0.000360075	-0.000377697	-0.000266692	-0.000307793	-0.000336126	-0.000360642	-0.000299804	-0.000455474	-0.000366684	-0.000595592	-0.000510966
39.574	-0.000413796	-0.000337447	-0.000360704	-0.000263163	-0.000311078	-0.00033586	-0.000354815	-0.000301636	-0.000455701	-0.000363566	-0.000590782	-0.000519563
39.667	-0.000384574	-0.000308798	-0.000340301	-0.000255195	-0.000315037	-0.000338424	-0.000341386	-0.000306131	-0.000457676	-0.000360339	-0.000585471	-0.000527669
39.783	-0.000374689	-0.000297052	-0.000332039	-0.000249314	-0.000317447	-0.000340063	-0.000331376	-0.000311584	-0.000460083	-0.000353568	-0.000574879	-0.000543891
39.962	-0.000356146	-0.000277609	-0.000318065	-0.000244732	-0.000321808	-0.000338221	-0.000323165	-0.000322055	-0.000463846	-0.000350785	-0.000570434	-0.000545652
40.022	-0.000335361	-0.000256541	-0.000302435	-0.000239692	-0.000323829	-0.000337897	-0.000313666	-0.000334898	-0.000469897	-0.000345415	-0.000563494	-0.00055161
40.142	-0.000313671	-0.000234775	-0.000285412	-0.000237805	-0.00032456	-0.000337269	-0.000309681	-0.000342292	-0.00047347	-0.000342809	-0.000561995	-0.000557643
40.201	-0.000286345	-0.000210576	-0.000266117	-0.000236034	-0.000325709	-0.000334597	-0.000304142	-0.0003585	-0.000480555	-0.000335714	-0.000556295	-0.000561358
40.321	-0.000249137	-0.000174556	-0.000232597	-0.000235541	-0.000325638	-0.000332559	-0.00030067	-0.000370893	-0.000485766	-0.000332864	-0.000554582	-0.000561999
40.44	-0.000221558	-0.000151147	-0.000209579	-0.00023583	-0.000324885	-0.000330392	-0.000297844	-0.000383199	-0.000490302	-0.000329315	-0.000550215	-0.000557566
40.47	-0.000181962	-0.000119673	-0.000176364	-0.000238798	-0.000322294	-0.000326352	-0.000296118	-0.000400512	-0.000492462	-0.000325027	-0.000550289	-0.000558657
40.56	-0.000132644	-8.46276e-05	-0.000139372	-0.000237987	-0.000319745	-0.000325232	-0.000290586	-0.000414002	-0.000499317	-0.000324093	-0.000549535	-0.00055679
40.709	-0.000100861	-6.17521e-05	-0.000111159	-0.000239459	-0.000318039	-0.000323817	-0.00029023	-0.000419403	-0.000498362	-0.000324643	-0.000547461	-0.00055143
40.803	-7.58223e-05	-4.47653e-05	-9.09187e-05	-0.000242428	-0.00031393	-0.000321078	-0.000289549	-0.000429091	-0.00049434	-0.000330812	-0.000543064	-0.000542953
40.888	-2.75838e-05	-1.2935e-05	-5.01894e-05	-0.000246046	-0.000309339	-0.000319038	-0.000291763	-0.000431974	-0.000484215	-0.000328142	-0.000545001	-0.000545331
41.038	1.50569e-05	1.454e-05	-1.68037e-05	-0.00024989	-0.000302928	-0.000316624	-0.000294813	-0.000432923	-0.000469652	-0.000343203	-0.000537861	-0.000533795
41.127	7.64844e-05	5.39299e-05	3.08543e-05	-0.000251778	-0.000299098	-0.000313877	-0.000295733	-0.000434445	-0.000457625	-0.000346663	-0.000536037	-0.000531624
41.217	0.000106782	7.36943e-05	5.38954e-05	-0.000254602	-0.000292936	-0.000311442	-0.000300341	-0.000429567	-0.000441019	-0.000367559	-0.000529562	-0.00052283
41.34	0.000160985	0.000110902	9.47844e-05	-0.00025561	-0.000291486	-0.000309022	-0.000302749	-0.000426015	-0.000427471	-0.000379204	-0.000524648	-0.00051767
41.396	0.000232808	0.00016049	0.000149505	-0.000258515	-0.000281873	-0.000304232	-0.000310503	-0.000415404	-0.000404778	-0.000400774	-0.000518959	-0.000510782
41.486	0.000356776	0.000253618	0.000245832	-0.000259363	-0.000278979	-0.000300836	-0.000314996	-0.000408165	-0.000389149	-0.000427412	-0.000517962	-0.000506666
41.635	0.000393677	0.000278201	0.000271981	-0.000260152	-0.000274271	-0.000296229	-0.000320591	-0.000399714	-0.000372996	-0.000446757	-0.000516545	-0.000502486
41.725	0.000480725	0.000343822	0.000336972	-0.000260524	-0.000270942	-0.000291424	-0.000326312	-0.000391211	-0.000356533	-0.000456923	-0.000509696	-0.000495058
41.845	0.000553418	0.000402922	0.000393756	-0.000260075	-0.000261644	-0.000281474	-0.00033497	-0.00038104	-0.000337879	-0.000484204	-0.000514788	-0.00049288
41.938	0.000632813	0.000470076	0.000457566	-0.00025967	-0.000258182	-0.000274996	-0.000341084	-0.000374392	-0.000323388	-0.000503744	-0.000513532	-0.000486153
42.058	0.000724561	0.000552823	0.000536687	-0.000256844	-0.000248	-0.000261911	-0.00035027	-0.00036873	-0.000307976	-0.000522739	-0.000517778	-0.000483004
42.117	0.000824667	0.000645151	0.00062532	-0.000251594	-0.000235927	-0.000245972	-0.000360668	-0.000366367	-0.000293109	-0.000540142	-0.00052747	-0.00048384
42.203	0.000946009	0.000752069	0.00072386	-0.000247674	-0.000227954	-0.00023443	-0.000368329	-0.000365939	-0.000282506	-0.000561974	-0.00053898	-0.00048308
42.323	0.00101763	0.000818484	0.000786186	-0.000247181	-0.000223265	-0.000223602	-0.000376175	-0.000364404	-0.000269989	-0.000577606	-0.00054235	-0.000477694
42.412	0.00122312	0.00101313	0.00096982	-0.000242405	-0.000213235	-0.000209479	-0.000384938	-0.00036672	-0.000260444	-0.000596432	-0.000551186	-0.000473997
42.532	0.00129734	0.00108259	0.0010328	-0.000235342	-0.000200582	-0.000193514	-0.000394504	-0.000371133	-0.00025182	-0.000608982	-0.00055785	-0.000471555
42.592	0.00146773	0.00124568	0.00118244	-0.000222963	-0.000181378	-0.000171982	-0.000406915	-0.000379102	-0.000242769	-0.000627609	-0.000568595	-0.000468123
42.712	0.00166252	0.00143484	0.00135629	-0.000215931	-0.000167485	-0.000155537	-0.000416327	-0.000385038	-0.00023618	-0.0006312	-0.000570201	-0.000466864
42.831	0.00184727	0.00161439	0.00152331	-0.00019411	-0.000135739	-0.00012531	-0.000431714	-0.000398925	-0.000228979	-0.000644741	-0.000576629	-0.000462124
42.921	0.00202371	0.00178516	0.001681	-0.000190484	-0.000125357	-0.000114446	-0.000438064	-0.000403599	-0.000225974	-0.000652406	-0.00058146	-0.000463663
43.04	0.00227805	0.0020334	0.00190647	-0.000166247	-8.82081e-05	-8.37263e-05	-0.000451936	-0.00041896	-0.000222312	-0.000660793	-0.000584532	-0.000461904
43.13	0.00250272	0.00225228	0.00210473	-0.000161019	-7.9679e-05	-7.70741e-05	-0.000454868	-0.000422361	-0.000221707	-0.000671304	-0.00058731	-0.000460312
43.22	0.00294905	0.00268573	0.00249318	-0.000140892	-4.77439e-05	-5.36206e-05	-0.000464141	-0.000434379	-0.000220384	-0.000683189	-0.000592249	-0.000459373
43.313	0.00316436	0.00289553	0.00268498	-0.00011292	-9.59085e-06	-2.6849e-05	-0.000468915	-0.000446382	-0.000222268	-0.000688774	-0.00059336	-0.00046004
43.429	0.00347565	0.00319696	0.0029545	-9.5661e-05	1.66781e-05	-9.47319e-06	-0.000472388	-0.000453877	-0.000222967	-0.000700932	-0.000592316	-0.000462568
43.552	0.00397294	0.0036781	0.00337996	-8.11884e-05	4.38625e-05	5.58238e-06	-0.000479173	-0.000461192	-0.000220112	-0.000705443	-0.000591437	-0.000464031
43.672	0.00421932	0.00391608	0.00359164	-5.1597e-05	8.27077e-05	3.12751e-05	-0.000476538	-0.000467575	-0.000224616	-0.000710158	-0.000588088	-0.000466171
43.758	0.00478847	0.00446568	0.00407768	-2.84923e-05	0.000111002	5.1526e-05	-0.000470868	-0.000469847	-0.000230534	-0.000715528	-0.000586452	-0.000469537
43.818	0.00532467	0.00498096	0.00453946	-8.3051e-06	0.000139281	6.80684e-05	-0.00046922	-0.000471219	-0.00023109	-0.000722121	-0.00058644	-0.000474552
43.938	0.00574619	0.00538524	0.00490242	1.43066e-05	0.000166631	8.70381e-05	-0.000462515	-0.00046994	-0.000235814	-0.000731349	-0.000588459	-0.000482908
44.061	0.00627877	0.00589731	0.00535882	4.50688e-05	0.000201876	0.000112509	-0.000451533	-0.00046531	-0.000242668	-0.000730477	-0.000585403	-0.000486806
44.147	0.0068748	0.00647104	0.00586997	6.96546e-05	0.000228956	0.000131874	-0.000442587	-0.000460038	-0.000246758	-0.000733921	-0.000587119	-0.000493692
44.207	0.00745517	0.00702874	0.00637081	0.000101716	0.000259328	0.000160547	-0.000425629	-0.000449478	-0.000259137	-0.00073845	-0.000591659	-0.000504467
44.326	0.00827344	0.00781535	0.00708042	0.000125192	0.000280865	0.000180974	-0.00041406	-0.000441102	-0.000266597	-0.000736689	-0.00059351	-0.000511492
44.416	0.00917089	0.00867876	0.00786373	0.000151506	0.000304024	0.000203697	-0.000402033	-0.000432044	-0.000274177	-0.000728098	-0.000592748	-0.000516211
44.566	0.0100695	0.00954508	0.00865229	0.000191018	0.000335383	0.000241822	-0.000381547	-0.000413261	-0.000289632	-0.000726858	-0.000599637	-0.000529186
44.689	0.0108379	0.0102866	0.00933095	0.000208119	0.000348782	0.000257944	-0.000374378	-0.000406404	-0.000295112	-0.00071712	-0.00060056	-0.000535613
44.775	0.0114614	0.0108879	0.00988746	0.000233729	0.000368393	0.000282709	-0.000364374	-0.000395535	-0.000303141	-0.000708394	-0.000602385	-0.000543472
44.865	0.0125173	0.0119107	0.0108288	0.000268408	0.000394638	0.000316611	-0.000353292	-0.000381719	-0.000313022	-0.000693046	-0.00060261	-0.000553373
44.984	0.0137169	0.0130743	0.011911	0.00029516	0.000415037	0.000342856	-0.000346549	-0.000370928	-0.000319323	-0.000684869	-0.000602307	-0.00055858
45.044	0.0150329	0.0143545	0.0131141	0.0003321	0.000443633	0.000378848	-0.000339762	-0.000357257	-0.000326477	-0.000670994	-0.000600353	-0.000565757
45.134	0.0164539	0.0157437	0.0144311	0.000361131	0.000465575	0.000407242	-0.000335713	-0.000351006	-0.000334009	-0.000645449	-0.000594536	-0.000576277
45.224	0.0169623	0.0162394	0.0148862	0.000390505	0.0004894	0.000435114	-0.000332611	-0.000340812	-0.000337084	-0.000617238	-0.00058452	-0.000583625
45.314	0.0180378	0.0172969	0.015899	0.000420513	0.000514275	0.000463141	-0.000329894	-0.0003312	-0.000339246	-0.00060549	-0.000579859	-0.00058553
45.493	0.0191442	0.0183912	0.0169555	0.00045326	0.000542324	0.000493124	-0.000327054	-0.000320685	-0.000339646	-0.000586977	-0.000571824	-0.000586207
45.583	0.020509	0.0197377	0.0182393	0.000496625	0.000581258	0.000531919	-0.0003231	-0.000306	-0.000335812	-0.000567843	-0.000563243	-0.000585852
45.669	0.0216247	0.0208537	0.0193309	0.000528565	0.000609047	0.000560376	-0.000317823	-0.000299076	-0.000336974	-0.000548653	-0.000555112	-0.00058364
45.759	0.0226607	0.0218815	0.0203187	0.000576904	0.000654269	0.000602461	-0.000309523	-0.000285043	-0.00032894	-0.000529206	-0.000542755	-0.00057735
45.822	0.0240854	0.0232999	0.0216899	0.000598354	0.000673041	0.000621036	-0.000302969	-0.000280909	-0.000331777	-0.000502133	-0.000531746	-0.00056919
45.972	0.0255137	0.024757	0.0231477	0.000647473	0.000719962	0.000663223	-0.000289868	-0.000268213	-0.000321458	-0.00046948	-0.000511168	-0.000553645
46.032	0.0265999	0.0258498	0.0242182	0.00068278	0.000753539	0.000693415	-0.000277471	-0.000258649	-0.000317132	-0.000448729	-0.000498814	-0.000543136
46.185	0.027573	0.0268438	0.0252122	0.000722008	0.000791111	0.000726965	-0.000262729	-0.000250525	-0.000307956	-0.000419909	-0.000481282	-0.000528043
46.271	0.0285611	0.0278586	0.0262341	0.000758283	0.000826251	0.00075821	-0.000247209	-0.000240163	-0.000301881	-0.000407257	-0.000469468	-0.000521255
46.361	0.0294765	0.028803	0.027191	0.000807957	0.000874319	0.000801193	-0.000224349	-0.000228192	-0.000291749	-0.000392501	-0.000463266	-0.000513671
46.481	0.0308173	0.0301791	0.0285756	0.00086276	0.000927135	0.000848584	-0.000197528	-0.000217904	-0.000280242	-0.000363404	-0.000445984	-0.00049795
46.571	0.0321554	0.0316031	0.0300839	0.000890915	0.000954692	0.000873269	-0.000183334	-0.000211205	-0.000274988	-0.000336716	-0.00042552	-0.000486616
46.66	0.0326689	0.0321479	0.0306602	0.000941566	0.00100531	0.000919011	-0.0001569	-0.000194282	-0.000266821	-0.000300656	-0.000401061	-0.000464334
46.72	0.0337017	0.033271	0.0318937	0.000980677	0.00104444	0.000954081	-0.00013692	-0.000183259	-0.000260204	-0.000287103	-0.000392839	-0.000459025
46.87	0.0343458	0.0339334	0.0325663	0.00102178	0.00108614	0.000991311	-0.000116282	-0.000170316	-0.000253393	-0.000267882	-0.000380103	-0.000447716
46.96	0.0349319	0.0345738	0.0332802	0.00109481	0.0011619	0.0010572	-8.30446e-05	-0.000147002	-0.000239969	-0.000248258	-0.000367017	-0.000434887
47.08	0.0353009	0.0350072	0.0338147	0.00112145	0.00118954	0.00108256	-6.98129e-05	-0.000134014	-0.000235152	-0.000222216	-0.000349018	-0.000415094
47.169	0.0358677	0.0356494	0.0345785	0.0011803	0.00125256	0.00113638	-4.68963e-05	-0.000110817	-0.000221221	-0.000205192	-0.000333264	-0.000396447
47.289	0.036248	0.0360852	0.0351098	0.00122366	0.00129854	0.00117674	-3.0175e-05	-9.06187e-05	-0.000209094	-0.000186045	-0.000326837	-0.000386646
47.379	0.0365706	0.0364836	0.0356502	0.00126981	0.00134813	0.00121941	-1.4705e-05	-6.91941e-05	-0.000193677	-0.000167832	-0.00031299	-0.000367987
47.469	0.0369018	0.0368679	0.0361366	0.00131786	0.00140007	0.00126382	-2.42568e-07	-4.63857e-05	-0.000174828	-0.00014154	-0.000280758	-0.000327177
47.559	0.0370247	0.0370644	0.0364858	0.00136642	0.00145175	0.00130832	1.30678e-05	-2.34364e-05	-0.00015292	-0.0001312	-0.000267805	-0.000310938
47.648	0.0368592	0.0369383	0.0364466	0.00144013	0.00153276	0.00137768	3.25571e-05	1.33938e-05	-0.000113882	-0.0001067	-0.000248651	-0.00028489
47.768	0.0367603	0.0369071	0.0365639	0.00147623	0.00157136	0.00141125	4.16305e-05	3.07694e-05	-9.29645e-05	-8.79516e-05	-0.000231342	-0.000262566
47.918	0.0367331	0.0369333	0.0367053	0.0015526	0.0016528	0.0014832	6.17166e-05	6.76619e-05	-4.47948e-05	-6.15615e-05	-0.000207959	-0.000232529
48.008	0.0362616	0.0365283	0.0364503	0.00161209	0.0017153	0.00153948	7.80331e-05	9.54942e-05	-4.91818e-06	-3.99058e-05	-0.000186302	-0.0002063
48.131	0.0359187	0.0362316	0.0362552	0.00171532	0.00182183	0.00163743	0.000108177	0.000141325	6.6606e-05	-1.62521e-05	-0.000164879	-0.000180063
48.221	0.0356747	0.0360208	0.0361149	0.00175799	0.0018656	0.00167639	0.000118656	0.000157101	9.41007e-05	7.59699e-06	-0.000143659	-0.000153949
48.307	0.0349893	0.0354223	0.0356916	0.00185814	0.00196522	0.00177482	0.00015687	0.000201461	0.000167822	3.65533e-05	-0.000118289	-0.000123549
48.367	0.0343728	0.0348547	0.0352212	0.00190493	0.00201247	0.00181842	0.000171213	0.000217411	0.000197946	9.08496e-05	-7.21349e-05	-6.97838e-05
48.457	0.0330758	0.0336105	0.0340888	0.0020076	0.0021117	0.00191961	0.000214351	0.000259944	0.000270783	0.000124203	-4.71901e-05	-4.32077e-05
48.61	0.0327949	0.0333797	0.0339388	0.00208725	0.00218964	0.00199675	0.000246559	0.000288492	0.000322879	0.00017211	-5.78652e-06	2.55367e-06
48.726	0.0312553	0.0318841	0.0325341	0.00217701	0.00227383	0.00208665	0.00028946	0.000327168	0.000384323	0.000233304	4.6656e-05	5.71446e-05
48.786	0.0307661	0.0314315	0.0321407	0.00226241	0.00235697	0.00217023	0.000327732	0.000357042	0.000437085	0.000303834	0.000108058	0.000115714
48.906	0.0299843	0.0306976	0.0314845	0.00239835	0.00248498	0.00230667	0.000396243	0.000415806	0.000522852	0.000349753	0.000151247	0.000158191
48.996	0.0290352	0.0297929	0.030654	0.00253524	0.00261526	0.00244403	0.00046702	0.000475352	0.000604502	0.000395741	0.000195795	0.000202881
49.116	0.0276769	0.0284587	0.0293745	0.00264407	0.00271912	0.00255354	0.000524952	0.000525252	0.000667412	0.000456065	0.000253874	0.000254262
49.206	0.0263447	0.0271419	0.0281022	0.00276864	0.00283769	0.00267931	0.000592496	0.000589441	0.000738676	0.000544833	0.000342762	0.000330404
49.296	0.0252744	0.0260873	0.0270897	0.0028339	0.00290092	0.00274475	0.000628276	0.00061821	0.00077414	0.000597403	0.000396944	0.00037063
49.386	0.0242721	0.0250947	0.0261318	0.0030452	0.00310434	0.00295726	0.000744893	0.000728732	0.000890202	0.000710884	0.000516692	0.000466076
49.505	0.0235786	0.024398	0.0254463	0.00310772	0.00316459	0.00301976	0.000778466	0.000765651	0.000924883	0.000810032	0.000623209	0.000557028
49.625	0.021758	0.0225955	0.0237185	0.0033979	0.00344551	0.0033089	0.000936651	0.00092699	0.00108316	0.000873361	0.000691173	0.000611988
49.685	0.0206796	0.02151	0.0226549	0.00354135	0.00358468	0.00345179	0.00101493	0.00100857	0.00116214	0.000969516	0.000796179	0.000702929
49.775	0.0195958	0.0204098	0.0215632	0.00371157	0.00374982	0.00361946	0.00110439	0.00110737	0.00125678	0.00108973	0.000926189	0.000813063
49.925	0.0181543	0.0189486	0.0201232	0.00389067	0.00392351	0.00379494	0.00119671	0.00121138	0.0013573	0.00120324	0.00104485	0.00091526
50.048	0.0171522	0.0179246	0.0191005	0.00412495	0.00415109	0.00402492	0.00131599	0.0013497	0.0014915	0.00131924	0.00116438	0.0010215
50.105	0.0158735	0.01661	0.017771	0.00428564	0.00430571	0.00417846	0.00139319	0.00143809	0.00158134	0.00144765	0.0013019	0.00114076
50.225	0.014587	0.0152848	0.0164279	0.00465663	0.00466299	0.00453483	0.00156985	0.00164437	0.00179212	0.00161242	0.00146739	0.00129209
50.344	0.0139176	0.0145937	0.0157279	0.00490074	0.00489705	0.00476788	0.00168292	0.00177612	0.00192987	0.00167269	0.0015257	0.00134817
50.404	0.0126712	0.0133011	0.0143987	0.00504587	0.00503699	0.00490852	0.00175011	0.00185929	0.00201516	0.00180375	0.00165654	0.00146893
50.524	0.0120209	0.0126253	0.0136856	0.00536977	0.00534327	0.00521122	0.00189403	0.00201376	0.00218534	0.00200836	0.00186172	0.00165311
50.618	0.0110856	0.0116511	0.012675	0.00569649	0.00565175	0.0055178	0.00203747	0.00216783	0.00235375	0.00228553	0.00213138	0.00191005
50.704	0.0100795	0.0106006	0.0115695	0.00608564	0.00602014	0.00588782	0.00220847	0.00236138	0.00256202	0.00244686	0.00228765	0.00205487
50.824	0.00931248	0.00979793	0.0107189	0.00637927	0.00629684	0.0061668	0.00233653	0.00250392	0.00271697	0.00261228	0.00244714	0.00220517
50.914	0.00859894	0.00905087	0.00991922	0.00687266	0.00675838	0.00663227	0.00254829	0.0027253	0.00295992	0.00279342	0.00261921	0.00236717
51.004	0.00764402	0.00805143	0.00883805	0.00726053	0.00711953	0.00699792	0.00271293	0.00289205	0.00314311	0.00298903	0.00280719	0.00254544
51.094	0.00708234	0.00746266	0.0081974	0.00770131	0.00752819	0.00741201	0.00289413	0.00306703	0.00333304	0.00318458	0.00299556	0.0027236
51.244	0.00661259	0.00697094	0.00765835	0.00794427	0.00775318	0.00764242	0.00299918	0.00317316	0.00345162	0.00342246	0.0032305	0.00294436
51.364	0.00600667	0.00633335	0.00696022	0.00861123	0.00836841	0.00827045	0.00326723	0.00342677	0.00372585	0.00363432	0.00343357	0.00313456
51.453	0.0055502	0.00585426	0.00643099	0.00906416	0.00878477	0.00869794	0.0034547	0.00360408	0.00392178	0.00403255	0.00382947	0.003501
51.543	0.00494208	0.00521566	0.00572275	0.00976717	0.0094291	0.00936049	0.00373205	0.00386115	0.00420072	0.00446158	0.00427088	0.00390436
51.633	0.00467299	0.00493291	0.00540644	0.0104537	0.0100552	0.0100077	0.00398142	0.00409236	0.00444554	0.00464701	0.00446257	0.00407838
51.723	0.00417221	0.00440703	0.00482004	0.0112094	0.0107436	0.010719	0.00427073	0.00435851	0.00473362	0.00500766	0.00483984	0.00441923
51.813	0.00386072	0.00407954	0.00445367	0.0116997	0.0111871	0.0111809	0.00443798	0.00451522	0.00489814	0.00527397	0.0051198	0.00467036
51.937	0.00372938	0.00393984	0.00429602	0.0123712	0.0117946	0.0118122	0.00467453	0.00473613	0.00513145	0.00547069	0.00533468	0.00486537
52.053	0.00347439	0.00367102	0.00399464	0.0133111	0.0126426	0.0126949	0.00499606	0.00503984	0.00544778	0.00576356	0.00565244	0.00515261
52.147	0.00319143	0.00337116	0.00365698	0.013962	0.0132316	0.013305	0.00522216	0.00525455	0.00566858	0.00607107	0.00599063	0.00546091
52.237	0.00279383	0.0029567	0.00319737	0.0156133	0.0147088	0.0148523	0.00574068	0.00576438	0.00617803	0.00638208	0.00633316	0.00577362
52.323	0.00265527	0.00280859	0.00302876	0.0159026	0.0149624	0.0151234	0.00582019	0.00584583	0.00625719	0.00699819	0.00701846	0.00640611
52.413	0.00243913	0.00258202	0.0027753	0.0167885	0.0157464	0.0159526	0.00607983	0.00610976	0.00651263	0.00741685	0.00748805	0.00684478
52.537	0.00232258	0.00245905	0.00263472	0.017962	0.01679	0.0170502	0.00643136	0.00646886	0.00685689	0.00772607	0.00783526	0.00717073
52.623	0.00215698	0.00228911	0.0024499	0.0191618	0.0178506	0.0181725	0.00677798	0.00682873	0.00719748	0.00803343	0.00818307	0.00750022
52.773	0.00205861	0.00218675	0.00233129	0.02021	0.0187489	0.0191555	0.00703951	0.00711164	0.0074542	0.00825518	0.00843245	0.00773687
52.863	0.00192277	0.00204796	0.00217465	0.021272	0.019667	0.020152	0.00731818	0.00740955	0.00772717	0.00857774	0.00879846	0.00808606
52.953	0.00183495	0.00195955	0.00207276	0.0223075	0.0205579	0.0211251	0.00758567	0.00769625	0.00798903	0.00911435	0.00941272	0.00867345
53.043	0.0017506	0.00187551	0.0019762	0.0233114	0.021418	0.0220701	0.00784185	0.0079707	0.00823983	0.00953364	0.00989548	0.00913551
53.163	0.00167265	0.00179864	0.00188728	0.0248082	0.0226878	0.0234843	0.00821135	0.00836736	0.00860003	0.00973442	0.0101185	0.00935093
53.286	0.001575	0.00170225	0.00177441	0.0262659	0.0239147	0.0248678	0.00856397	0.00874365	0.0089424	0.010046	0.0104756	0.00969394
53.347	0.00151226	0.00164215	0.00170262	0.0273854	0.024852	0.0259343	0.00883211	0.00902719	0.009202	0.0104358	0.0109313	0.0101307
53.433	0.00144118	0.0015748	0.00162163	0.0280489	0.0254158	0.0265629	0.00900119	0.00920161	0.00936899	0.0107392	0.0112811	0.0104681
53.523	0.001367	0.00150526	0.0015388	0.0299365	0.0269611	0.0283856	0.00942602	0.00964815	0.00976955	0.0110506	0.0116309	0.0108071
53.677	0.00134503	0.00148611	0.00151996	0.0314489	0.0282003	0.029851	0.00977522	0.0100065	0.0100998	0.011438	0.0120736	0.0112358
53.797	0.00130685	0.00144813	0.0014732	0.0325392	0.0290956	0.0309075	0.0100303	0.0102656	0.0103415	0.0117065	0.0123844	0.0115376
53.887	0.00127413	0.00141582	0.00143765	0.0332287	0.0296403	0.0315951	0.0101804	0.0104162	0.0104776	0.0119369	0.0126563	0.0118049
53.973	0.00124974	0.00139064	0.001415	0.0345507	0.0306863	0.0329173	0.0104777	0.0107105	0.0107502	0.012224	0.0129944	0.0121414
54.067	0.00120844	0.00134423	0.00136555	0.0355557	0.0314955	0.0339111	0.0107107	0.0109425	0.0109673	0.0124401	0.0132476	0.0123936
54.183	0.00119423	0.00132433	0.00135296	0.0368692	0.0325413	0.0352244	0.0110129	0.0112421	0.0112467	0.0126283	0.0134697	0.0126175
54.243	0.00117485	0.00129894	0.00132745	0.0378162	0.033248	0.0362286	0.0112364	0.0114556	0.0114557	0.0128842	0.0137732	0.0129233
54.363	0.00116332	0.00127755	0.00131471	0.0385566	0.0338459	0.0369609	0.0114058	0.0116274	0.0116117	0.0129823	0.0138911	0.0130487
54.423	0.00115553	0.00125859	0.00130485	0.0388427	0.0340294	0.0373033	0.011484	0.0117002	0.0116926	0.0132162	0.0141723	0.0133339
54.543	0.00114234	0.00123576	0.00128566	0.0395856	0.0345651	0.0381222	0.0116779	0.0118948	0.0118897	0.0133428	0.0143263	0.0135027
54.663	0.00112895	0.00120167	0.00126393	0.0406212	0.0353363	0.0392324	0.0119404	0.0121675	0.012153	0.0135195	0.0145427	0.0137355
54.783	0.00112116	0.00118235	0.00125108	0.0410026	0.0355931	0.039678	0.0120534	0.0122897	0.0122778	0.0136307	0.0146791	0.0139092
54.873	0.00111651	0.00116787	0.00124226	0.0415065	0.0359261	0.0402746	0.012209	0.0124628	0.0124523	0.0135872	0.0146235	0.0138962
54.993	0.00111209	0.00114487	0.00122868	0.0417791	0.0360889	0.0406201	0.0123072	0.0125762	0.0125679	0.0136321	0.0146769	0.0140172
55.083	0.00110761	0.00112694	0.00121679	0.0421353	0.0363217	0.0410396	0.012417	0.0127032	0.0126914	0.0136298	0.0146735	0.0140624
55.177	0.00110182	0.00110184	0.00119799	0.0420365	0.0361745	0.0410387	0.012463	0.0127648	0.0127645	0.013568	0.0145987	0.0140585
55.263	0.00109615	0.00108706	0.00118893	0.0421984	0.0362015	0.0413314	0.012586	0.0129157	0.0129171	0.0135328	0.0145588	0.0140651
55.357	0.00109211	0.00107146	0.00117433	0.0421044	0.0360851	0.0412953	0.0126135	0.0129509	0.0129556	0.0135229	0.0145496	0.0140871
55.473	0.00108945	0.00106498	0.00117036	0.0416548	0.0356566	0.0409569	0.0126312	0.0129728	0.0129858	0.0134192	0.0144339	0.014036
55.567	0.0010866	0.00105653	0.00115959	0.041133	0.0351776	0.0405404	0.012645	0.012983	0.0130009	0.0133554	0.014368	0.0140342
55.717	0.00108159	0.00104708	0.00115246	0.0407557	0.0348146	0.0402579	0.012675	0.0130107	0.0130287	0.0131888	0.014187	0.0139
55.834	0.00107829	0.00104184	0.00114073	0.0402439	0.034299	0.0398978	0.0127305	0.0130635	0.0130778	0.013067	0.0140574	0.0137955
55.924	0.00107533	0.00103902	0.00113814	0.0392551	0.0334348	0.0390472	0.0127343	0.013037	0.0130489	0.0128564	0.0138389	0.0136258
55.984	0.00107354	0.00103894	0.00112875	0.0384745	0.0327544	0.0383716	0.0127374	0.0130132	0.0130219	0.0126674	0.0136443	0.013485
56.104	0.0010724	0.00103982	0.00112526	0.0379358	0.0322884	0.0379001	0.0127373	0.012993	0.0129998	0.0124046	0.0133754	0.0132513
56.164	0.00107179	0.00104141	0.00112309	0.0364592	0.0310232	0.0365913	0.0127298	0.0129264	0.0129302	0.012171	0.0131387	0.0130322
56.284	0.00107212	0.0010442	0.00112074	0.0356098	0.030288	0.035847	0.0127242	0.012886	0.0128909	0.0119434	0.0129072	0.0128211
56.374	0.00107205	0.00104575	0.00112185	0.034583	0.0294209	0.0349193	0.0127096	0.0128271	0.0128367	0.0116188	0.0125753	0.0125167
56.554	0.00107417	0.00104936	0.00111862	0.0330086	0.0281163	0.0334578	0.0126812	0.0127318	0.0127528	0.0113734	0.0123227	0.0122832
56.584	0.00107803	0.00105522	0.00111634	0.0319444	0.0272159	0.0324968	0.0126595	0.012665	0.0127008	0.011116	0.0120612	0.0120298
56.734	0.0010798	0.00105511	0.00111796	0.0312176	0.0265993	0.0318449	0.0126416	0.0126156	0.0126655	0.0109308	0.0118715	0.0118475
56.825	0.00108814	0.00106502	0.00111429	0.0295046	0.0251915	0.0302276	0.012599	0.0125096	0.0125852	0.0105918	0.0115109	0.0115233
56.915	0.00109275	0.00106397	0.00111219	0.0282057	0.0241275	0.0289896	0.0125633	0.0124329	0.0125285	0.0102291	0.0111285	0.0111656
57.005	0.00110012	0.00106893	0.00110862	0.0260573	0.0223553	0.0269638	0.0124925	0.0122978	0.0124361	0.00977939	0.010651	0.010715
57.125	0.00110555	0.00107173	0.00110528	0.0251654	0.0216219	0.0261171	0.0124599	0.0122428	0.0123983	0.00950966	0.0103595	0.0104436
57.185	0.00111439	0.00107505	0.00109735	0.0238167	0.0205099	0.0248467	0.0124056	0.0121535	0.0123398	0.0092431	0.0100687	0.0101728
57.305	0.00111898	0.00107431	0.00109064	0.0225318	0.0194588	0.023614	0.0123512	0.0120776	0.0122847	0.0089671	0.00976421	0.00989381
57.395	0.00112243	0.00107764	0.00108484	0.0212206	0.0183901	0.0223414	0.0122913	0.0120066	0.012227	0.0087189	0.00948738	0.00963389
57.519	0.00112527	0.00107905	0.00107533	0.0193909	0.0168971	0.020573	0.0121996	0.0119023	0.0121416	0.00844923	0.00918516	0.00935698
57.605	0.00112582	0.00107962	0.00107055	0.0172806	0.0151798	0.018512	0.0120818	0.0117897	0.0120345	0.00821592	0.00891769	0.00910677
57.696	0.00112699	0.00108016	0.00105599	0.0154938	0.0137278	0.0167757	0.0119802	0.0116886	0.0119394	0.00797405	0.00863983	0.00884937
57.756	0.00112489	0.00108124	0.0010479	0.0142218	0.0126967	0.0155215	0.0119008	0.0116223	0.0118652	0.00773591	0.00836426	0.00859344
57.906	0.00111918	0.00108224	0.00104901	0.0125834	0.0113718	0.0139024	0.0117985	0.0115368	0.0117656	0.00736168	0.00792724	0.00818485
57.996	0.00111556	0.00108339	0.00103368	0.0114803	0.0104808	0.0128022	0.011725	0.0114797	0.0116928	0.00705802	0.00757718	0.007853
58.146	0.00111084	0.00108368	0.00102978	0.0106267	0.00979533	0.011954	0.0116758	0.0114374	0.0116391	0.00685692	0.00734313	0.00762789
58.24	0.00110186	0.00108668	0.00101321	0.00932292	0.00874091	0.010632	0.0115767	0.0113657	0.0115384	0.00667944	0.00712555	0.00741961
58.36	0.00109283	0.00109053	0.00100199	0.00791063	0.00760916	0.00920223	0.0114882	0.0112935	0.0114341	0.00646887	0.00688697	0.00718208
58.447	0.00108791	0.00109029	0.00099844	0.00759586	0.00735397	0.00887702	0.0114613	0.0112735	0.0114052	0.00623143	0.00660221	0.00690062
58.537	0.00107845	0.00109274	0.000990138	0.00620451	0.00622928	0.0074336	0.0113482	0.0111837	0.0112741	0.00599963	0.00633146	0.00662508
58.601	0.0010697	0.00109518	0.000983245	0.00524163	0.00544593	0.00641641	0.0112603	0.0111101	0.0111682	0.00591004	0.00621964	0.00651372
58.717	0.00106332	0.00109981	0.000980421	0.00450605	0.00485094	0.00563678	0.0112008	0.011056	0.0110881	0.00566972	0.00594963	0.00622591
58.807	0.00105617	0.00110292	0.000977466	0.00363677	0.00415926	0.00472242	0.0111533	0.0110049	0.0110066	0.00553706	0.00578822	0.00605934
58.957	0.00105275	0.0011058	0.000977711	0.00284007	0.00350912	0.00385247	0.0110826	0.010935	0.0109036	0.00532626	0.00555096	0.00580078
59.048	0.00104804	0.00110449	0.000975117	0.00231028	0.00307473	0.00326565	0.0110346	0.0108858	0.010831	0.00521459	0.00542783	0.00566365
59.138	0.00104469	0.00110531	0.000976014	0.0019171	0.00273982	0.00280953	0.0109791	0.0108338	0.0107582	0.00503589	0.00522028	0.00544007
59.228	0.00104159	0.00110266	0.000975424	0.00133665	0.00226741	0.00216386	0.010939	0.0107876	0.0106876	0.00487314	0.00503107	0.00523778
59.378	0.00103593	0.00110149	0.000980317	0.00093166	0.00190879	0.00167004	0.0108643	0.0107223	0.0105989	0.0047458	0.00488368	0.00508156
59.442	0.00103334	0.00110044	0.000982901	0.000792287	0.00177571	0.00148679	0.010823	0.0106893	0.0105564	0.00459104	0.0047042	0.00489541
59.532	0.00102907	0.00109858	0.000987445	0.000380181	0.00141176	0.00098667	0.0107526	0.0106327	0.0104808	0.00452076	0.00462327	0.00481504
59.619	0.00101888	0.00109372	0.000996854	0.000273521	0.00130185	0.000837549	0.0107085	0.0106011	0.010443	0.00433864	0.00441321	0.00460717
59.709	0.00101221	0.00109053	0.0010073	7.56855e-05	0.00110849	0.000576411	0.0106448	0.0105578	0.0103917	0.00420438	0.00426488	0.00446646
59.799	0.00099916	0.00108425	0.00101603	-0.000215076	0.00081092	0.000182868	0.0105283	0.0104885	0.0103145	0.00416878	0.00422008	0.00442442
59.919	0.00099735	0.00108246	0.0010189	-0.000332937	0.000655532	-8.34032e-06	0.0104249	0.0104248	0.0102536	0.00403759	0.00406651	0.00428438
60.07	0.00098152	0.00107515	0.00102658	-0.000438683	0.000523785	-0.000168106	0.010342	0.0103818	0.0102129	0.00391382	0.00389599	0.00414244
60.194	0.000965404	0.00106628	0.0010331	-0.000501739	0.0004075	-0.000292555	0.010233	0.0103148	0.0101564	0.00382526	0.0037853	0.00405046
60.254	0.000951882	0.00105718	0.00103696	-0.000530812	0.000347405	-0.000353009	0.010172	0.0102774	0.0101257	0.00373991	0.00368575	0.00396534
60.374	0.000935016	0.00104976	0.00103757	-0.000579183	0.000255762	-0.000444828	0.0100807	0.0102278	0.0100828	0.00365886	0.00358341	0.00388101
60.434	0.000920715	0.00103923	0.00103763	-0.000594126	0.000173792	-0.000507785	0.00996835	0.0101498	0.0100202	0.00355612	0.00345018	0.00377175
60.551	0.00090443	0.00102804	0.00103489	-0.000609209	9.1889e-05	-0.000567115	0.0098528	0.0100725	0.00995433	0.00348175	0.00335983	0.00369303
60.675	0.000888168	0.00101535	0.00103006	-0.00061813	3.25335e-05	-0.000607047	0.00976411	0.0100133	0.00990072	0.00338866	0.00323505	0.00358835
60.761	0.000866597	0.000996767	0.00101999	-0.000611867	-1.28005e-05	-0.000627663	0.0096813	0.00994999	0.00984411	0.00332176	0.00314533	0.003511
60.851	0.000845854	0.000976518	0.00100545	-0.000599847	-5.1067e-05	-0.000639762	0.00960264	0.0098861	0.00978578	0.00325712	0.00305866	0.0034342
60.941	0.000822713	0.000948215	0.000981485	-0.00057668	-9.29682e-05	-0.000645617	0.00950357	0.00979982	0.00970546	0.00319481	0.00297585	0.0033581
61.002	0.00081557	0.000935244	0.000970074	-0.00055885	-0.000121689	-0.000649642	0.00943114	0.00973393	0.00964092	0.00313904	0.00290343	0.00328695
61.122	0.000806588	0.000915223	0.000952448	-0.000531622	-0.000138273	-0.00063845	0.00937135	0.00967264	0.00958545	0.00307603	0.00282186	0.00320713
61.246	0.000795021	0.000890142	0.00092855	-0.000496503	-0.00016004	-0.000626864	0.00929173	0.00958774	0.00950558	0.0029663	0.00268726	0.00306105
61.363	0.00078813	0.000870797	0.000909433	-0.000457728	-0.000176576	-0.000611938	0.00921778	0.00950121	0.00942534	0.00292749	0.0026435	0.00301194
61.453	0.000787408	0.000850455	0.000892313	-0.000437832	-0.000181085	-0.000599276	0.00918957	0.00946281	0.00939263	0.00287555	0.00258569	0.00294122
61.573	0.000786739	0.000824375	0.000869035	-0.000397172	-0.00019221	-0.00058961	0.00912317	0.00937613	0.00931312	0.00280732	0.00251485	0.0028482
61.694	0.000790992	0.000811902	0.000859982	-0.000369132	-0.000194967	-0.000571122	0.0090937	0.0093243	0.00927135	0.00274074	0.00245214	0.00275068
61.818	0.000793269	0.0007901	0.000840601	-0.000329919	-0.000197641	-0.000551181	0.00905546	0.00925193	0.0092126	0.00269837	0.00241686	0.00269405
61.878	0.000798447	0.000774323	0.000828063	-0.000296952	-0.00019824	-0.000539433	0.00902678	0.00919581	0.00916859	0.00263803	0.00237209	0.00261731
61.964	0.000802932	0.000765133	0.000821259	-0.000262771	-0.000197284	-0.000513939	0.00901149	0.0091348	0.00912128	0.00261271	0.00235976	0.00257787
62.054	0.000813618	0.000745396	0.00080762	-0.000240577	-0.000195912	-0.000493102	0.00900808	0.00909256	0.00908661	0.00259258	0.0023459	0.00255684
62.115	0.00082241	0.000736639	0.00080264	-0.000214647	-0.000193895	-0.000474952	0.00900191	0.00904885	0.00905171	0.00255287	0.00232978	0.00250485
62.269	0.000836298	0.000728615	0.000798991	-0.000197944	-0.000192274	-0.000462188	0.00899977	0.00902108	0.00902915	0.00252224	0.0023253	0.00246364
62.359	0.000843518	0.000723048	0.000797613	-0.000165818	-0.000188375	-0.000434501	0.00899923	0.00896837	0.00898507	0.00252	0.0023347	0.00245463
62.476	0.000856692	0.000721855	0.000799232	-0.000128781	-0.000182311	-0.000396092	0.0090027	0.00890927	0.0089334	0.00248798	0.00234003	0.00241248
62.6	0.000864361	0.000721816	0.000801616	-0.000105561	-0.000178914	-0.000371197	0.00900234	0.00887594	0.00890502	0.00249291	0.00236459	0.00240708
62.716	0.000870567	0.000722591	0.000804677	-8.95569e-05	-0.000172582	-0.000342741	0.00900904	0.00884836	0.00887706	0.00249438	0.00238573	0.00239948
62.78	0.000874877	0.000722297	0.000808231	-7.16915e-05	-0.00016634	-0.000312708	0.00901122	0.00882217	0.00885224	0.00248767	0.00240451	0.00238229
62.867	0.000878428	0.000723569	0.00081112	-5.06675e-05	-0.00016422	-0.000280348	0.00900595	0.00879288	0.00882882	0.00253212	0.00246761	0.00240664
62.957	0.000887152	0.000729595	0.000818815	-3.13639e-05	-0.000153984	-0.000234142	0.0090057	0.00876656	0.00880442	0.00254659	0.00249902	0.00240611
63.081	0.000893529	0.000733279	0.000825644	-1.45241e-05	-0.00013801	-0.000185828	0.00900406	0.00875223	0.00879102	0.0025482	0.00250388	0.00240407
63.171	0.000896918	0.000733198	0.0008283	-1.60306e-06	-0.000127036	-0.000147709	0.00899953	0.00874277	0.00878496	0.00258536	0.00254843	0.00242565
63.292	0.000901038	0.00073382	0.000831013	1.44205e-05	-0.00010745	-9.69005e-05	0.00899321	0.00874141	0.00878814	0.00263244	0.00260061	0.00245238
63.408	0.000908404	0.000735415	0.000837223	2.25534e-05	-9.83477e-05	-7.01908e-05	0.00898954	0.00874029	0.00879091	0.0026741	0.00264244	0.00247651
63.472	0.000911768	0.000734057	0.000838289	3.78256e-05	-8.20256e-05	-1.61812e-05	0.00898268	0.00873616	0.00879668	0.00273816	0.00270196	0.00251621
63.559	0.000917347	0.000731935	0.000840862	4.53195e-05	-6.87064e-05	8.11984e-06	0.00898192	0.0087448	0.00880977	0.00281719	0.00277144	0.00256888
63.679	0.000923115	0.000728823	0.000842585	6.25698e-05	-4.36409e-05	7.31659e-05	0.00898128	0.00874971	0.00882944	0.00287303	0.00281647	0.00260127
63.804	0.000929717	0.000725133	0.000845424	7.2482e-05	-2.57893e-05	0.000108795	0.0089865	0.00875887	0.00884836	0.00291879	0.00285396	0.00263127
63.92	0.000936417	0.000721116	0.000848345	8.21902e-05	-6.96553e-06	0.000141982	0.00899654	0.00877049	0.00887113	0.00300514	0.00292583	0.0026953
64.014	0.000943192	0.000717077	0.000852174	9.45735e-05	1.85767e-05	0.000183301	0.00901707	0.00878669	0.0089032	0.00313242	0.00302596	0.00277488
64.131	0.000952731	0.000711644	0.000852442	0.000101727	3.21596e-05	0.000199334	0.00903341	0.00880017	0.00893004	0.00326681	0.00313458	0.00286978
64.221	0.000964813	0.000706088	0.000858186	0.000112605	5.73696e-05	0.000234687	0.00906433	0.00881571	0.0089598	0.00337473	0.0032222	0.00294354
64.311	0.000967534	0.000704978	0.000874014	0.000124572	8.30536e-05	0.000262335	0.0091056	0.00883751	0.00900144	0.00346574	0.00329702	0.00299792
64.371	0.000972213	0.000704097	0.000889285	0.000136359	0.00010791	0.000284422	0.00915226	0.00886101	0.00904385	0.00358139	0.00339459	0.00307955
64.496	0.000968402	0.000706215	0.000911122	0.000147147	0.000124319	0.000294498	0.0091918	0.00888225	0.00908455	0.00371518	0.00350906	0.00317879
64.616	0.000971683	0.000707574	0.000919864	0.000154047	0.000135082	0.00030034	0.00921857	0.00889652	0.0091094	0.00387498	0.00365128	0.0032934
64.737	0.000958795	0.000714666	0.000952388	0.000167477	0.000156531	0.000310017	0.0092735	0.00892651	0.00915657	0.00401386	0.00377678	0.00339844
64.793	0.000950961	0.00072037	0.000971362	0.00017962	0.000178581	0.000318533	0.00932826	0.00895736	0.00920009	0.00414324	0.00389864	0.00349799
64.913	0.000942575	0.000727233	0.000990086	0.00019035	0.000182846	0.000313225	0.0093573	0.00897876	0.00923335	0.00430537	0.00404815	0.00362485
65.034	0.000934844	0.000732363	0.00100292	0.0002069	0.000208619	0.000318607	0.00942578	0.00902243	0.00929226	0.00445856	0.00419441	0.00374683
65.128	0.000919606	0.000745784	0.00103043	0.000226867	0.000220921	0.000309882	0.00948526	0.00907182	0.00935457	0.00469207	0.00441574	0.00393299
65.185	0.000903059	0.000754857	0.00104778	0.00024052	0.000230829	0.000304773	0.00952614	0.00910798	0.00939872	0.00490729	0.00462694	0.00411014
65.305	0.000886083	0.000755994	0.00105103	0.00025498	0.000237452	0.000295025	0.00956651	0.00915078	0.00944551	0.00514335	0.00485419	0.00430358
65.399	0.000859443	0.000776691	0.00108124	0.00026894	0.000248674	0.000291227	0.00960407	0.00918865	0.00949207	0.00534308	0.00504268	0.00446688
65.516	0.000831431	0.000787528	0.0010932	0.000288611	0.000261902	0.000283882	0.00965079	0.00924402	0.0095573	0.00552909	0.00522166	0.00462277
65.64	0.0008036	0.000793753	0.00109458	0.000303099	0.00026957	0.000274556	0.00968374	0.00929285	0.00960897	0.00575456	0.00543054	0.00480998
65.76	0.000782296	0.000798688	0.00109443	0.000316816	0.000277063	0.00026477	0.00971348	0.00934392	0.0096614	0.00610972	0.00575892	0.00511018
65.847	0.000766395	0.000803914	0.00109837	0.000329504	0.000284283	0.000254136	0.00974045	0.00939804	0.00971511	0.00624831	0.00588621	0.00522808
65.941	0.000741783	0.000803043	0.00108081	0.000332714	0.000284965	0.000240446	0.00975707	0.00944091	0.00974952	0.00647779	0.00609349	0.00542455
66.002	0.000713716	0.000805673	0.00107463	0.000348853	0.000296424	0.000228289	0.00978801	0.00951673	0.00982602	0.00678737	0.0063698	0.00569091
66.088	0.000699537	0.000806007	0.00107246	0.000366427	0.000309319	0.000211125	0.00982359	0.00961968	0.00992728	0.00696834	0.00653384	0.00585131
66.212	0.000678526	0.000801428	0.00104904	0.000372896	0.000314603	0.000198095	0.00984567	0.00968553	0.00998912	0.00731189	0.00684323	0.00615576
66.333	0.000663437	0.000797177	0.00103271	0.000378895	0.000319915	0.000179948	0.00987856	0.0097767	0.0100744	0.00767501	0.00717414	0.00648295
66.45	0.000645991	0.000789895	0.00100956	0.000378248	0.000320708	0.000164771	0.0099086	0.00984608	0.0101344	0.00793775	0.00741411	0.00672059
66.574	0.000630999	0.000782191	0.000994226	0.000382304	0.000323091	0.000151208	0.00994114	0.00992043	0.0102071	0.00834128	0.00779117	0.00709266
66.66	0.000622594	0.000774955	0.000974451	0.00037873	0.000320822	0.000136269	0.00998223	0.0099935	0.0102676	0.00864081	0.00808148	0.00737751
66.721	0.00061536	0.000765363	0.000947533	0.00037629	0.000317782	0.000121261	0.0100306	0.0100727	0.0103355	0.00884357	0.00827181	0.00756451
66.845	0.000616021	0.000757883	0.000918848	0.000375743	0.000312943	0.000102139	0.0100924	0.0101675	0.0104236	0.00927904	0.00869029	0.00797405
66.962	0.000612552	0.000750291	0.000901004	0.000370835	0.00030532	8.6667e-05	0.0101559	0.0102489	0.010488	0.00982503	0.00921785	0.00848928
67.082	0.000618499	0.000746643	0.000880897	0.000365977	0.00029661	7.23867e-05	0.0102213	0.0103261	0.0105464	0.0101556	0.00953353	0.00879647
67.082	0.000620626	0.000743598	0.000869071	0.000358162	0.000282923	5.65794e-05	0.010319	0.0104324	0.0106173	0.0103867	0.0097581	0.00901578
67.237	0.000625117	0.000739859	0.000851815	0.000354441	0.000271688	4.09494e-05	0.0103907	0.0105062	0.0106706	0.0108499	0.0102049	0.00945123
67.357	0.000631746	0.000734845	0.000824577	0.000350634	0.000264732	3.75585e-05	0.0104415	0.0105584	0.010699	0.0113608	0.0107006	0.00994177
67.444	0.000640272	0.000733585	0.000804589	0.000345376	0.000247636	1.73279e-05	0.0105458	0.0106588	0.0107618	0.0117556	0.0110782	0.0103197
67.568	0.000647422	0.000733543	0.000789248	0.000340044	0.00023073	-1.09949e-06	0.0106481	0.0107549	0.010814	0.0122799	0.0115752	0.0108148
67.689	0.000654302	0.000734177	0.000775775	0.000336339	0.000218172	-2.16194e-06	0.0107466	0.0108562	0.0108652	0.0125477	0.011827	0.0110677
67.715	0.000661104	0.000735531	0.00075301	0.000333131	0.000205077	-1.07177e-05	0.010838	0.0109473	0.01091	0.0130932	0.012338	0.0115816
67.805	0.000668721	0.000736952	0.000749822	0.000330829	0.000197782	-1.89053e-05	0.0108843	0.0109932	0.0109305	0.0133772	0.0125989	0.0118505
67.93	0.000674747	0.000738762	0.000736254	0.000329085	0.000186721	-1.81877e-05	0.010979	0.0110952	0.0109823	0.0139178	0.0131106	0.0123576
68.046	0.000681952	0.000741567	0.00071531	0.000325238	0.000179932	-2.91181e-05	0.0110212	0.0111448	0.0110005	0.0144857	0.0136334	0.0128967
68.201	0.000689837	0.000744689	0.000695639	0.000325183	0.000175983	-2.23881e-05	0.0110666	0.0111968	0.0110307	0.01505	0.0141592	0.0134357
68.348	0.000696471	0.000747577	0.000685052	0.000321111	0.000169486	-2.25033e-05	0.0111268	0.0112771	0.0110695	0.0154639	0.0145506	0.0138337
68.408	0.000704874	0.000752037	0.000668242	0.000319003	0.00016645	-1.57477e-05	0.0111646	0.011327	0.0110992	0.0160228	0.0150776	0.0143806
68.529	0.000711233	0.000753793	0.00065103	0.00031648	0.000164081	-6.72163e-06	0.0111985	0.0113715	0.0111289	0.0162971	0.0153385	0.0146526
68.593	0.000722564	0.000758923	0.000629818	0.000314948	0.000162583	7.78598e-06	0.0112271	0.0113956	0.0111569	0.016843	0.0158624	0.0152026
68.679	0.000737087	0.000764234	0.000605404	0.000310567	0.000160826	2.0966e-05	0.0112586	0.0114322	0.0111891	0.0173687	0.0163751	0.0157471
68.774	0.000748659	0.000771541	0.000586732	0.000303711	0.000159124	4.16812e-05	0.0112974	0.011469	0.0112317	0.0176327	0.0166337	0.0160202
68.894	0.000753288	0.000776579	0.000577517	0.000295147	0.000157897	6.51187e-05	0.0113357	0.0114977	0.0112753	0.0181453	0.017143	0.0165665
68.924	0.000766734	0.000781897	0.000559039	0.000285916	0.000157352	9.40997e-05	0.0113695	0.0114912	0.0113164	0.018502	0.017502	0.016955
69.041	0.000773059	0.000789169	0.000545508	0.000276803	0.000157044	0.000113334	0.0114007	0.0115134	0.0113508	0.0188634	0.0178733	0.0173613
69.166	0.000786144	0.000798198	0.000524634	0.000266889	0.000156706	0.000134017	0.0114379	0.0115415	0.0113883	0.0192128	0.0182301	0.0177535
69.283	0.000799686	0.000809546	0.000501192	0.000257434	0.000157101	0.000156991	0.0114665	0.0115395	0.0114192	0.0195545	0.018581	0.0181431
69.373	0.00080479	0.000816261	0.000488385	0.000244307	0.0001582	0.00018838	0.0115029	0.0115329	0.0114573	0.0201206	0.0191588	0.0187906
69.464	0.000808265	0.000823624	0.000474329	0.000234551	0.000159461	0.000211789	0.0115269	0.0115241	0.0114816	0.0203275	0.0193722	0.0190343
69.584	0.000812534	0.000827401	0.000469541	0.000224909	0.000161079	0.000235149	0.0115472	0.0115121	0.0115014	0.0208158	0.0198754	0.0196204
69.675	0.000809911	0.000830929	0.000462077	0.000214979	0.00016391	0.000256035	0.011552	0.0114899	0.0115071	0.0211313	0.0202017	0.0200242
69.799	0.000802726	0.000833129	0.0004548	0.000199366	0.000168396	0.000288603	0.0115504	0.0114537	0.0115028	0.0213405	0.0204144	0.0203023
69.889	0.000797475	0.000834428	0.00045321	0.000195491	0.00017003	0.000292435	0.0115367	0.0114398	0.0114898	0.0216057	0.0206771	0.020622
69.98	0.000782602	0.000827733	0.000446972	0.000187328	0.000171198	0.000321479	0.0115508	0.0114203	0.0114932	0.0219124	0.020978	0.0210062
70.036	0.00077786	0.000827486	0.000447954	0.000178062	0.000173868	0.000342498	0.0115246	0.0113798	0.0114584	0.0219329	0.0209964	0.0210545
70.131	0.000745117	0.000809506	0.000445032	0.000169672	0.000176032	0.000360504	0.0114816	0.0113286	0.0114049	0.0221471	0.0211983	0.0213542
70.247	0.000727643	0.000798162	0.000445791	0.000163946	0.000177212	0.000371973	0.0114381	0.0112819	0.0113523	0.0223266	0.0213662	0.0215903
70.368	0.000710619	0.000787293	0.00044805	0.000156548	0.000178235	0.000376889	0.0113647	0.0112178	0.0112709	0.0224962	0.0215115	0.0218689
70.519	0.000678514	0.000761784	0.000451507	0.000153549	0.000178341	0.000389061	0.0113186	0.0111628	0.0112141	0.0225093	0.021505	0.0219816
70.61	0.000658235	0.000742783	0.000454224	0.000150631	0.000178436	0.000399068	0.0112606	0.0110985	0.0111471	0.0225817	0.0215611	0.0221166
70.734	0.000639219	0.000723461	0.00045739	0.000144713	0.000178116	0.00040442	0.0111407	0.0109822	0.0110171	0.0225027	0.021472	0.0221198
70.791	0.000628015	0.000707181	0.000460559	0.000138648	0.000176402	0.000403104	0.010982	0.0108324	0.010848	0.0224287	0.0213859	0.0221477
70.911	0.00060073	0.000673975	0.000467382	0.0001357	0.000175266	0.000403706	0.0108625	0.0107132	0.0107228	0.0222684	0.0212268	0.0220755
71.002	0.000579175	0.000649332	0.000470967	0.000132137	0.000175075	0.000405682	0.0107048	0.0105513	0.010564	0.0223062	0.0212533	0.022156
71.096	0.000570172	0.000635159	0.000473737	0.000131347	0.000172733	0.000401698	0.0105935	0.0104411	0.010445	0.022019	0.0209838	0.0219665
71.183	0.00055812	0.000616383	0.000476729	0.000129695	0.000170822	0.000398472	0.0103872	0.01023	0.0102333	0.0219567	0.0209171	0.0220102
71.277	0.000546994	0.000586969	0.000484119	0.000129161	0.000169438	0.000395734	0.0102338	0.0100719	0.010076	0.0215698	0.0205648	0.0217531
71.397	0.000542616	0.000576549	0.000485927	0.000129359	0.000167734	0.000392525	0.0100654	0.00989771	0.00990219	0.0211889	0.0202241	0.0215021
71.488	0.000536185	0.000562076	0.00048743	0.000132281	0.000164768	0.000389048	0.00988499	0.00970953	0.0097096	0.0209741	0.0200338	0.0213525
71.605	0.00052547	0.0005443	0.000485414	0.000130873	0.000163451	0.000385052	0.00965744	0.0094735	0.00947702	0.0204964	0.019613	0.0210068
71.726	0.000526331	0.000534526	0.000488448	0.000134919	0.000160223	0.000382253	0.00946815	0.009275	0.00927091	0.0201738	0.0193228	0.0207421
71.786	0.000523007	0.000522412	0.000487442	0.0001326	0.000158059	0.000377576	0.00923273	0.00903144	0.00902291	0.0196283	0.0188416	0.0203227
71.907	0.000521163	0.000512645	0.000485828	0.000133338	0.000154465	0.000373195	0.00899127	0.00878134	0.00875781	0.0190692	0.0183532	0.0198963
72.031	0.000521107	0.000508954	0.000485349	0.000134319	0.000152268	0.000370792	0.00885505	0.00864078	0.00860565	0.0185466	0.0178797	0.019453
72.122	0.00052138	0.000502568	0.000484563	0.000134285	0.000148198	0.000365376	0.0085977	0.00837831	0.00831621	0.017858	0.0172592	0.0188785
72.243	0.000522294	0.000497373	0.000485024	0.000133887	0.000146151	0.000362313	0.00846829	0.00824786	0.00816945	0.0173567	0.0168031	0.0184521
72.303	0.00052123	0.00048722	0.00048347	0.000133849	0.000142124	0.000355433	0.00819451	0.00797456	0.00785851	0.0168281	0.0163186	0.0179972
72.393	0.000523376	0.000483967	0.000488008	0.000129979	0.000138049	0.000346439	0.00792406	0.00771184	0.00755018	0.0162736	0.0158044	0.0175077
72.514	0.000524857	0.000477701	0.000493671	0.000126469	0.000135125	0.000338927	0.00772618	0.00752308	0.00732503	0.0157551	0.015323	0.017058
72.665	0.000529151	0.000483357	0.000507498	0.000121657	0.000131791	0.0003295	0.00750423	0.0073152	0.00707299	0.0151886	0.0147891	0.0165442
72.725	0.000532304	0.000479615	0.000525617	0.000115538	0.000127408	0.000316262	0.00722027	0.00705686	0.00675035	0.0142091	0.0138559	0.0156514
72.812	0.00053472	0.000475845	0.000542784	0.000106538	0.000122701	0.000300272	0.00691804	0.00677896	0.00641447	0.0135929	0.013269	0.0150595
72.903	0.000537301	0.000471546	0.000562634	9.59017e-05	0.000117179	0.000282576	0.00661122	0.00649618	0.00607648	0.0130304	0.0127253	0.0145313
73.023	0.000541706	0.000466453	0.000593756	9.55389e-05	0.000114859	0.000274038	0.006456	0.00636266	0.00590188	0.0120521	0.0117948	0.0135759
73.148	0.000546735	0.000460849	0.000627579	8.698e-05	0.000108307	0.000254734	0.00613917	0.00606969	0.00555483	0.0116738	0.0114423	0.0131982
73.239	0.000548663	0.000447058	0.000652266	7.85134e-05	0.000100341	0.000235065	0.00581999	0.00576572	0.0052077	0.0109053	0.0107142	0.012442
73.329	0.000552391	0.000438525	0.000678496	7.2707e-05	9.33954e-05	0.000220751	0.0055825	0.00553247	0.00495085	0.0105065	0.01033	0.0120532
73.45	0.00055604	0.00043057	0.00070364	6.25733e-05	8.23873e-05	0.000203562	0.00527233	0.00521022	0.00462268	0.00994291	0.00980308	0.0114906
73.51	0.000558869	0.000421935	0.00072628	6.23093e-05	7.67777e-05	0.000194726	0.00511061	0.00504657	0.00444544	0.00939819	0.00930419	0.0109387
73.627	0.000568001	0.000407063	0.000767876	5.86732e-05	7.05238e-05	0.000187499	0.00495597	0.0048791	0.00428294	0.00841219	0.00838459	0.00995277
73.718	0.000569993	0.000399426	0.000784838	5.37967e-05	5.77526e-05	0.000175422	0.00465376	0.00454512	0.00396595	0.0077376	0.00777856	0.00925822
73.869	0.00057337	0.000393191	0.000801307	4.91015e-05	4.16182e-05	0.000165912	0.00428508	0.00412131	0.0035866	0.00718569	0.00727872	0.00869613
73.963	0.000583382	0.000391147	0.000822727	4.66967e-05	3.26129e-05	0.000163741	0.00407064	0.00386757	0.00337158	0.00667069	0.00681886	0.00816184
74.114	0.000582742	0.000386973	0.000829774	4.50896e-05	2.73296e-05	0.000163991	0.00393336	0.00370291	0.00323722	0.00622292	0.00642021	0.00768368
74.171	0.000584489	0.00038633	0.000835441	4.26947e-05	1.80686e-05	0.000167386	0.00366159	0.00337459	0.00297469	0.00544613	0.00572239	0.00685191
74.231	0.000584936	0.000387308	0.000841729	4.05045e-05	1.58661e-05	0.000172523	0.00353605	0.00322323	0.00286325	0.00527911	0.00557479	0.00668086
74.382	0.000579264	0.000387869	0.000837614	3.88581e-05	8.62889e-06	0.000182868	0.00320907	0.0028266	0.00255393	0.00454598	0.00491269	0.00588368
74.473	0.000574062	0.000396046	0.00083242	3.68721e-05	7.66516e-06	0.000192941	0.00301876	0.00259897	0.00238295	0.00428394	0.00467226	0.00559114
74.567	0.000568776	0.000402511	0.000826468	3.37546e-05	1.0508e-05	0.000208624	0.00279802	0.00234336	0.00219231	0.00389744	0.00431609	0.00515687
74.688	0.000563807	0.000407105	0.000821037	3.07861e-05	1.21082e-05	0.000219665	0.00261461	0.00212833	0.00202822	0.00352232	0.00396768	0.00473026
74.749	0.000549358	0.000420445	0.00080581	2.58176e-05	1.79106e-05	0.000235646	0.00240345	0.00189265	0.00184669	0.00298477	0.00345026	0.00409211
74.835	0.000534595	0.000431466	0.000791392	2.19378e-05	2.03203e-05	0.000242339	0.00229042	0.00176476	0.00174747	0.00259707	0.00307491	0.00362739
74.956	0.000522949	0.000441213	0.000781347	1.75912e-05	2.73293e-05	0.000255177	0.00215159	0.00162352	0.00163281	0.00228034	0.0027724	0.00325128
75.077	0.000507399	0.000447268	0.000766654	9.44992e-06	3.53392e-05	0.000269031	0.00196179	0.0014298	0.00147294	0.00195912	0.00244855	0.00284735
75.141	0.000492551	0.000454991	0.000755225	-4.53457e-08	4.27278e-05	0.00028026	0.00178234	0.0012534	0.00132242	0.00172105	0.00220841	0.0025472
75.262	0.00047571	0.0004608	0.000742551	-2.24079e-06	4.58253e-05	0.000285392	0.00171048	0.00118722	0.00126282	0.00148617	0.00195682	0.00223506
75.353	0.000458208	0.00046511	0.000728218	-1.4271e-05	5.18794e-05	0.000292969	0.00150885	0.000997077	0.00109444	0.00134155	0.00180937	0.00205078
75.47	0.000441935	0.00046909	0.000712457	-2.32092e-05	5.47175e-05	0.000295355	0.00136177	0.000861093	0.000972851	0.00113717	0.00158598	0.00177794
75.595	0.000430317	0.000472252	0.000699638	-2.84364e-05	5.56413e-05	0.000295172	0.00125919	0.000766589	0.000889171	0.00101364	0.00145641	0.00161702
75.685	0.000400136	0.000474221	0.000674288	-3.33677e-05	5.57876e-05	0.000293358	0.00115598	0.000671166	0.000806289	0.000896295	0.00132094	0.00145904
75.772	0.000377155	0.000474567	0.000650929	-4.13633e-05	5.57176e-05	0.000290933	0.00105402	0.000576407	0.000725241	0.000711778	0.00111751	0.00121427
75.866	0.000360787	0.000473759	0.000632323	-4.28054e-05	5.33766e-05	0.000284292	0.000912392	0.000442176	0.000618046	0.000570392	0.000952033	0.00102514
75.983	0.000345236	0.00047218	0.000612086	-4.63047e-05	5.2259e-05	0.000281844	0.00084381	0.000375567	0.000566827	0.000515614	0.000882817	0.000952406
76.048	0.000329559	0.000467022	0.000594039	-3.88962e-05	5.01264e-05	0.000276014	0.000781124	0.000317186	0.000525452	0.000459055	0.000797733	0.000880036
76.165	0.000319623	0.000468788	0.000564037	-3.64918e-05	4.80088e-05	0.000271917	0.000699683	0.000237725	0.000470325	0.000341815	0.000656824	0.000719067
76.259	0.000301719	0.000460573	0.000522779	-2.38112e-05	4.5166e-05	0.000264585	0.000610236	0.000155812	0.000417404	0.00027169	0.000554046	0.000622352
76.38	0.000297697	0.000458255	0.000502187	-1.12527e-05	4.32397e-05	0.000258955	0.000547099	0.000101372	0.000383706	0.000253478	0.00051455	0.000597423
76.501	0.000284148	0.000445204	0.000457617	8.91656e-06	4.10816e-05	0.000251368	0.000468952	3.99354e-05	0.000346257	0.000198153	0.000425144	0.00051326
76.592	0.000281557	0.000436079	0.000415042	2.26118e-05	4.00413e-05	0.000244605	0.00043404	2.32358e-05	0.000333803	0.000169024	0.00035202	0.000460407
76.709	0.000273076	0.000427146	0.00038497	4.14314e-05	3.85631e-05	0.000235244	0.000385767	2.33747e-06	0.000316203	0.000137509	0.000292715	0.000401311
76.803	0.000276306	0.000417077	0.000339928	6.54127e-05	3.72903e-05	0.000230408	0.000313882	-4.75496e-05	0.000283829	0.000131515	0.000249912	0.000374514
76.894	0.000278437	0.000409407	0.000306161	7.83427e-05	3.59947e-05	0.000222225	0.000287475	-4.98355e-05	0.000274765	0.000117108	0.000187252	0.000322829
76.985	0.000276219	0.000407688	0.000293775	0.000112316	3.46275e-05	0.000214674	0.000211239	-8.95383e-05	0.000241253	0.000114288	0.000146755	0.000290562
77.075	0.000281448	0.000399039	0.000248632	0.000132459	3.33381e-05	0.000207372	0.000173943	-0.000100696	0.000224255	0.000116815	0.000102203	0.000249942
77.162	0.000291093	0.000391715	0.000219275	0.000157705	3.10498e-05	0.000195736	0.000132743	-0.000108484	0.000202716	0.000117708	6.45395e-05	0.000219051
77.287	0.000296768	0.000387247	0.000175738	0.000172884	2.76576e-05	0.000182657	0.000111715	-0.000107476	0.000186765	0.000122341	4.06361e-05	0.00018994
77.408	0.000307702	0.000383282	0.000139509	0.000196625	2.59391e-05	0.000171596	8.22274e-05	-0.000110947	0.00016716	0.000126625	1.4652e-05	0.00016012
77.498	0.000323434	0.000379803	0.000106871	0.000202783	2.20939e-05	0.000159558	7.72181e-05	-0.000109264	0.000155796	0.000132486	-1.58754e-05	0.000120208
77.559	0.000324839	0.000381743	9.54062e-05	0.000225192	2.13158e-05	0.00014703	5.72266e-05	-0.000101105	0.000140203	0.000136123	-3.42447e-05	9.14302e-05
77.71	0.000336385	0.000381589	7.84556e-05	0.00023572	1.46644e-05	0.0001238	5.3661e-05	-9.59029e-05	0.00012044	0.00013873	-4.92947e-05	6.44629e-05
77.801	0.000342624	0.000388482	5.58832e-05	0.000245594	1.14385e-05	0.000107745	5.01894e-05	-8.43427e-05	0.000108521	0.000141926	-7.03e-05	3.85621e-05
77.891	0.00034932	0.000389895	5.1962e-05	0.0002453	8.39266e-06	0.000100444	5.17074e-05	-8.83679e-05	0.000102335	0.000139906	-7.04359e-05	1.03446e-05
78.008	0.000357399	0.000396437	4.17665e-05	0.000253568	-9.32417e-07	6.91313e-05	5.12206e-05	-8.03281e-05	7.96683e-05	0.000135119	-7.23236e-05	-2.53542e-05
78.103	0.000357256	0.000397069	4.62919e-05	0.000258217	-9.73503e-06	4.27293e-05	4.99447e-05	-7.4971e-05	6.14224e-05	0.000132833	-8.78373e-05	-5.3351e-05
78.254	0.000362144	0.000402651	4.48871e-05	0.000262429	-1.67203e-05	2.13516e-05	4.85086e-05	-6.52619e-05	4.82792e-05	0.00012833	-8.68967e-05	-6.8049e-05
78.315	0.000357212	0.000404288	5.38607e-05	0.000261437	-2.98379e-05	-2.44824e-06	3.89044e-05	-8.22668e-05	3.02863e-05	0.000113939	-8.01479e-05	-0.000100312
78.436	0.000348455	0.000405352	6.47107e-05	0.000266202	-3.90665e-05	-2.754e-05	3.60317e-05	-7.05146e-05	1.7847e-05	9.6957e-05	-6.88036e-05	-0.000125495
78.526	0.000343716	0.000406267	7.29859e-05	0.000266162	-5.09218e-05	-4.44785e-05	2.32742e-05	-8.4473e-05	7.25363e-06	8.92297e-05	-6.43614e-05	-0.000134476
78.617	0.000321817	0.000404791	9.28991e-05	0.000269012	-6.3132e-05	-6.73078e-05	1.47346e-05	-8.7012e-05	-2.571e-06	7.16611e-05	-5.43006e-05	-0.000150257
78.678	0.000320829	0.000401859	9.72613e-05	0.000270606	-8.18081e-05	-8.92819e-05	-6.4674e-06	-0.000105124	-1.11998e-05	5.0505e-05	-4.20467e-05	-0.000164139
78.799	0.00031258	0.000397255	0.000105822	0.000273518	-0.000102	-0.000113251	-2.67102e-05	-0.000120667	-1.66497e-05	3.56483e-05	-3.33745e-05	-0.000170886
78.95	0.000294422	0.000395296	0.000119838	0.000273429	-0.00010754	-0.00011489	-3.51686e-05	-0.000126601	-1.64303e-05	1.9846e-05	-2.37086e-05	-0.000177028
79.01	0.000279144	0.000386821	0.000133435	0.000276807	-0.000129085	-0.000139575	-5.49771e-05	-0.000141519	-1.80017e-05	6.71248e-07	-1.40975e-05	-0.000181969
79.131	0.000265241	0.000379618	0.000145274	0.000278616	-0.000151154	-0.00015789	-7.82893e-05	-0.000156191	-1.58447e-05	-3.02641e-05	4.27995e-07	-0.000185793
79.249	0.000239692	0.000367249	0.00016827	0.000279032	-0.000167346	-0.000169994	-9.56577e-05	-0.000164849	-1.32322e-05	-4.02686e-05	7.51475e-06	-0.000189233
79.313	0.00022153	0.000350822	0.000187138	0.000277638	-0.000188233	-0.000184249	-0.000118709	-0.000172654	-9.65681e-06	-6.22166e-05	1.82014e-05	-0.000191862
79.403	0.000209816	0.000342235	0.000202003	0.000275946	-0.000202881	-0.000195946	-0.000136666	-0.000179114	-8.42507e-06	-8.20248e-05	2.26336e-05	-0.000189158
79.524	0.000202255	0.000330141	0.000213898	0.000268877	-0.000220809	-0.000205493	-0.000159072	-0.000178741	-8.35685e-06	-9.48255e-05	3.04557e-05	-0.000194404
79.615	0.000195175	0.000318228	0.00022794	0.00025852	-0.000232749	-0.000209464	-0.000172688	-0.000170545	-1.00993e-05	-0.000110073	3.35657e-05	-0.000195199
79.767	0.000189324	0.000307092	0.000243173	0.000240691	-0.000246296	-0.000214775	-0.000190019	-0.000158595	-1.66659e-05	-0.000121551	3.22625e-05	-0.000193671
79.857	0.000183907	0.000292012	0.00026443	0.000230114	-0.00025209	-0.000217167	-0.0001983	-0.000152541	-2.16879e-05	-0.000141391	3.52365e-05	-0.000202985
79.978	0.000182114	0.00028434	0.000275353	0.000206489	-0.000262424	-0.000221539	-0.000214905	-0.000142469	-3.53342e-05	-0.000153234	3.23666e-05	-0.000208294
80.039	0.000182046	0.000272844	0.000289559	0.000180493	-0.000271738	-0.000224802	-0.000230736	-0.000136617	-5.34887e-05	-0.000164565	2.80042e-05	-0.000215552
80.16	0.000181364	0.00025758	0.000309775	0.000166783	-0.000276499	-0.000225802	-0.000238138	-0.000135963	-6.42636e-05	-0.000179628	2.50163e-05	-0.000230835
80.251	0.000181361	0.000246121	0.000324507	0.00011852	-0.000282187	-0.000226556	-0.000247149	-0.000125452	-9.12618e-05	-0.000191911	1.44082e-05	-0.000239885
80.372	0.000181482	0.000231166	0.000342744	0.000108369	-0.000282998	-0.000226637	-0.000248353	-0.000124506	-9.69377e-05	-0.000204364	-3.74198e-06	-0.000247444
80.462	0.000178704	0.000224919	0.000355264	7.00185e-05	-0.000288668	-0.000226078	-0.000253026	-0.000128741	-0.000120792	-0.000222341	-2.04607e-05	-0.000262153
80.523	0.000180994	0.000217024	0.000358741	1.03177e-05	-0.00028622	-0.000226464	-0.000247729	-0.000133279	-0.000147489	-0.000239708	-2.77669e-05	-0.000276348
80.644	0.000177978	0.000197717	0.000377214	-9.48585e-06	-0.000288867	-0.000225484	-0.000246785	-0.000141219	-0.000158039	-0.000256135	-4.48097e-05	-0.000285666
80.761	0.000173733	0.000186316	0.000385432	-5.18836e-05	-0.000291333	-0.000223655	-0.00024076	-0.000158517	-0.000176346	-0.000277597	-6.99065e-05	-0.000294558
80.856	0.000171259	0.000180703	0.000387716	-8.71661e-05	-0.000287065	-0.000223598	-0.000230287	-0.000170092	-0.000186639	-0.000286895	-8.29711e-05	-0.000296779
80.947	0.000163191	0.000171086	0.000391421	-0.000131759	-0.000280148	-0.000223267	-0.000213582	-0.000187495	-0.000196262	-0.000313799	-0.000101558	-0.000303374
81.038	0.00015544	0.000168362	0.000394939	-0.000159932	-0.000282139	-0.000220215	-0.000208218	-0.000203935	-0.000202669	-0.000339773	-0.00012799	-0.000302196
81.128	0.000149387	0.000156135	0.000388074	-0.000179987	-0.000277853	-0.000219715	-0.000199522	-0.000212014	-0.000204231	-0.000352508	-0.000139235	-0.000299792
81.249	0.000141775	0.000147842	0.000382642	-0.00021626	-0.000274856	-0.000216027	-0.000189907	-0.000227575	-0.000205265	-0.000359095	-0.000148801	-0.000296657
81.401	0.000128585	0.000137507	0.000374647	-0.000249572	-0.000269447	-0.000212308	-0.000181525	-0.000237331	-0.000202044	-0.000374558	-0.000175399	-0.000284446
81.457	0.000118146	0.000123026	0.000359053	-0.000272785	-0.000266325	-0.000208676	-0.000179723	-0.000238875	-0.00019722	-0.000392381	-0.000207013	-0.000264063
81.552	0.000107232	0.000113866	0.000349578	-0.000299986	-0.000259864	-0.000204034	-0.000178469	-0.000238458	-0.000190358	-0.000387641	-0.000221042	-0.00025569
81.643	9.75301e-05	0.000102032	0.000335868	-0.000308811	-0.000256943	-0.000201222	-0.000180398	-0.000238545	-0.000188572	-0.000390514	-0.000242328	-0.000240524
81.764	8.9389e-05	9.01265e-05	0.000322515	-0.000337693	-0.000252444	-0.000194384	-0.000191691	-0.000218858	-0.000178717	-0.000380003	-0.000258012	-0.000232872
81.855	8.09928e-05	7.68375e-05	0.000304037	-0.000350437	-0.000250198	-0.00018968	-0.00020177	-0.000205233	-0.00017573	-0.000372712	-0.000276942	-0.000222807
81.976	6.91368e-05	5.90786e-05	0.000277867	-0.000357506	-0.000249456	-0.00018143	-0.000219687	-0.00018885	-0.000178545	-0.00035927	-0.000300955	-0.000213977
82.097	6.44024e-05	4.40249e-05	0.000258585	-0.000369098	-0.000248273	-0.000177033	-0.000231734	-0.000167448	-0.000178789	-0.000346578	-0.000327459	-0.000206319
82.188	5.87528e-05	3.08323e-05	0.000238295	-0.000379806	-0.000247404	-0.000172889	-0.00024291	-0.000145176	-0.000181763	-0.000341621	-0.000342049	-0.000201296
82.248	5.80073e-05	1.02096e-05	0.000209621	-0.000384282	-0.000247792	-0.000167504	-0.000254535	-0.000126349	-0.000189941	-0.000328155	-0.000368317	-0.000201945
82.369	5.59917e-05	-3.18533e-06	0.000186566	-0.000387769	-0.000248728	-0.000160334	-0.00026718	-0.000102992	-0.000205273	-0.000320832	-0.000384829	-0.000210857
82.491	5.06195e-05	-1.26003e-05	0.000163765	-0.000387846	-0.000249404	-0.000156634	-0.000272243	-9.30266e-05	-0.000214804	-0.000314414	-0.000414494	-0.000221488
82.551	4.68311e-05	-2.36848e-05	0.00013409	-0.000387309	-0.000250504	-0.000149573	-0.00027852	-7.62038e-05	-0.000236458	-0.000311834	-0.000426839	-0.000225488
82.703	5.74236e-05	-4.13642e-05	0.000102709	-0.000385229	-0.000251174	-0.000142795	-0.00027991	-6.54847e-05	-0.000261045	-0.000315521	-0.000446433	-0.00024411
82.763	5.95217e-05	-4.77463e-05	8.30169e-05	-0.000382531	-0.000251589	-0.000139326	-0.000279515	-6.33128e-05	-0.000274054	-0.000320714	-0.000457585	-0.000257453
82.854	6.28944e-05	-5.41804e-05	5.7969e-05	-0.00036969	-0.00025378	-0.000129991	-0.000276656	-6.77116e-05	-0.000308434	-0.00031738	-0.000474013	-0.000268851
82.975	6.49502e-05	-5.67492e-05	4.62226e-05	-0.000365843	-0.000254209	-0.00012677	-0.000273654	-7.19476e-05	-0.000321903	-0.000326526	-0.000482706	-0.000288
83.127	6.62934e-05	-5.6576e-05	2.93255e-05	-0.000360584	-0.000254578	-0.000122115	-0.000268037	-8.11991e-05	-0.000342369	-0.000330938	-0.000487191	-0.000300576
83.214	7.00687e-05	-5.95372e-05	1.33207e-05	-0.000354811	-0.000255166	-0.000117449	-0.000262178	-9.39355e-05	-0.000362877	-0.000337001	-0.000486685	-0.000310759
83.308	7.07801e-05	-5.64747e-05	6.71101e-06	-0.00034995	-0.000254362	-0.000111518	-0.000254262	-0.00011474	-0.000390421	-0.000333859	-0.000493977	-0.000329772
83.43	7.17307e-05	-5.5682e-05	6.55599e-07	-0.000341105	-0.000257251	-0.000106361	-0.000250624	-0.000133977	-0.000410526	-0.000338903	-0.000486695	-0.000338882
83.46	7.23004e-05	-5.30863e-05	-1.0127e-05	-0.000332611	-0.000260672	-0.000101212	-0.000248097	-0.000154632	-0.000430256	-0.000339646	-0.000481487	-0.000347234
83.581	7.1641e-05	-4.6743e-05	-1.57029e-05	-0.000317627	-0.000267667	-9.21831e-05	-0.000247819	-0.00019207	-0.000461805	-0.000341048	-0.000474501	-0.000347152
83.702	6.44596e-05	-4.44228e-05	-2.88307e-05	-0.000304748	-0.000279182	-8.77367e-05	-0.000248487	-0.000212578	-0.000477456	-0.000339458	-0.000465798	-0.000357861
83.793	5.87062e-05	-3.854e-05	-3.3494e-05	-0.000292642	-0.00028966	-8.31997e-05	-0.000251018	-0.00023406	-0.000492016	-0.000338704	-0.000452759	-0.000361355
83.914	5.16376e-05	-2.73458e-05	-3.7299e-05	-0.000274745	-0.000307625	-7.82241e-05	-0.000255992	-0.000261561	-0.000507605	-0.000339721	-0.000439643	-0.000355999
84.005	4.03547e-05	-1.99939e-05	-4.28393e-05	-0.000259085	-0.000319711	-7.35054e-05	-0.000261818	-0.000283076	-0.000516841	-0.000339279	-0.000428687	-0.000358659
84.065	3.89304e-05	-1.02745e-05	-4.35529e-05	-0.000241093	-0.000342864	-7.26006e-05	-0.000268293	-0.000303288	-0.000521686	-0.000342767	-0.000422545	-0.000350017
84.217	2.37696e-05	5.20902e-06	-4.96424e-05	-0.000229196	-0.000360622	-7.42115e-05	-0.000273588	-0.000315699	-0.000521017	-0.000345681	-0.000409195	-0.000347714
84.308	5.02681e-06	2.15269e-05	-5.52466e-05	-0.000209291	-0.000378198	-7.21364e-05	-0.0002814	-0.000332137	-0.000520949	-0.000352727	-0.000408258	-0.000339153
84.399	-1.07858e-05	3.52652e-05	-5.87367e-05	-0.000187792	-0.000401067	-7.35063e-05	-0.000290495	-0.00034571	-0.000515552	-0.000364961	-0.00040545	-0.000329506
84.49	-2.44633e-05	5.11756e-05	-6.1341e-05	-0.000172382	-0.000412675	-7.1823e-05	-0.000295891	-0.000351905	-0.00051392	-0.000366444	-0.000400638	-0.000328132
84.581	-3.68667e-05	6.7278e-05	-6.30703e-05	-0.000150261	-0.000437993	-7.79542e-05	-0.000306184	-0.00035595	-0.000501244	-0.000378235	-0.000399877	-0.000319157
84.702	-5.67284e-05	9.56143e-05	-6.3622e-05	-0.000131665	-0.000454808	-8.11561e-05	-0.000313815	-0.000353099	-0.000492464	-0.000390541	-0.000411926	-0.000313066
84.823	-6.42777e-05	0.000106554	-6.28068e-05	-0.000116462	-0.000465858	-8.0409e-05	-0.000320475	-0.000349496	-0.000490625	-0.00040667	-0.000425954	-0.000304774
84.914	-7.97296e-05	0.000127933	-6.00593e-05	-0.000104698	-0.000475378	-8.4743e-05	-0.000324646	-0.000337386	-0.000480835	-0.000418242	-0.000439856	-0.000299826
84.975	-9.24735e-05	0.000147471	-5.50188e-05	-8.881e-05	-0.000486183	-8.47446e-05	-0.000332736	-0.000325047	-0.000478664	-0.000434541	-0.000463078	-0.000293441
85.096	-9.88436e-05	0.00015829	-4.86613e-05	-7.98302e-05	-0.000490454	-8.57453e-05	-0.000336407	-0.00031	-0.000473847	-0.000445993	-0.000479601	-0.000288153
85.191	-0.000106379	0.000172654	-4.32336e-05	-7.2681e-05	-0.000492508	-8.58348e-05	-0.000339592	-0.00029489	-0.000469943	-0.00045186	-0.000495664	-0.00028896
85.338	-0.000110887	0.000184984	-3.74231e-05	-6.7334e-05	-0.000491901	-8.52711e-05	-0.000341957	-0.000278518	-0.000465265	-0.000466155	-0.000522008	-0.000284652
85.459	-0.000113072	0.000193785	-2.96785e-05	-6.41665e-05	-0.00048863	-8.40787e-05	-0.000343459	-0.000262376	-0.000459553	-0.000479197	-0.000548752	-0.000282293
85.52	-0.000114063	0.000201218	-1.81209e-05	-6.62885e-05	-0.000475766	-8.07387e-05	-0.000342354	-0.000241944	-0.000445085	-0.00048944	-0.000567142	-0.000280822
85.611	-0.000112591	0.000207978	-5.6994e-06	-6.97354e-05	-0.000463482	-7.7632e-05	-0.000342757	-0.000225859	-0.000431873	-0.000498468	-0.000583006	-0.000280002
85.732	-0.000109992	0.000212252	-5.77186e-07	-7.30965e-05	-0.000456628	-7.70953e-05	-0.000341128	-0.000218081	-0.000424724	-0.000503066	-0.000591511	-0.000280445
85.884	-0.000105995	0.000215818	6.4168e-06	-8.36784e-05	-0.000439148	-7.37146e-05	-0.00034041	-0.000211544	-0.000406859	-0.000510441	-0.00059921	-0.000280572
85.914	-9.73281e-05	0.000221049	1.59088e-05	-9.80052e-05	-0.000422906	-7.40306e-05	-0.000333333	-0.000210176	-0.000389919	-0.000519079	-0.000603389	-0.000281869
86.066	-9.74483e-05	0.000219512	1.65546e-05	-0.000119935	-0.000398174	-7.26834e-05	-0.000335798	-0.000214138	-0.000367211	-0.000531811	-0.000604668	-0.000281023
86.126	-8.48527e-05	0.000222565	2.63736e-05	-0.000136981	-0.000384565	-7.5594e-05	-0.000331498	-0.000221658	-0.000354528	-0.000536466	-0.000597089	-0.00028904
86.247	-7.84403e-05	0.000222166	3.02843e-05	-0.00015644	-0.000371336	-8.03187e-05	-0.000326713	-0.000232482	-0.000342582	-0.000543261	-0.000589404	-0.000296862
86.369	-7.13253e-05	0.000218307	3.30941e-05	-0.000177298	-0.000359743	-8.68444e-05	-0.000317108	-0.000244599	-0.000329484	-0.00054717	-0.000588055	-0.00029349
86.43	-6.69507e-05	0.000216388	3.48048e-05	-0.000201765	-0.000347716	-9.56669e-05	-0.00031287	-0.000261731	-0.000319259	-0.000550824	-0.000578344	-0.000315751
86.521	-5.80242e-05	0.000211715	3.81613e-05	-0.000225442	-0.000338372	-0.000105828	-0.000309323	-0.000279929	-0.000311694	-0.000553247	-0.000574769	-0.000328835
86.642	-5.11539e-05	0.000208683	4.12962e-05	-0.000260395	-0.000326234	-0.000121324	-0.000302465	-0.000304033	-0.000297035	-0.000555839	-0.000573693	-0.000350257
86.733	-4.41786e-05	0.0002001	4.32475e-05	-0.000277574	-0.000323816	-0.000132553	-0.00030361	-0.000323352	-0.000299526	-0.000555492	-0.000574438	-0.000362958
86.824	-3.93705e-05	0.000192265	4.46537e-05	-0.000320683	-0.000316828	-0.000158793	-0.000302904	-0.000362505	-0.000293283	-0.000555076	-0.000579844	-0.000389549
86.945	-3.51483e-05	0.000183582	4.58836e-05	-0.000348331	-0.000312529	-0.000175799	-0.00030518	-0.000385258	-0.000287226	-0.000551084	-0.00058733	-0.000409746
87.036	-2.79713e-05	0.00016857	4.86091e-05	-0.000371358	-0.000315888	-0.000197185	-0.000307645	-0.00041759	-0.00029453	-0.000550811	-0.000597279	-0.000436211
87.127	-2.12515e-05	0.000151978	5.20445e-05	-0.000402546	-0.000314009	-0.00022078	-0.000315358	-0.000447001	-0.000291979	-0.000560867	-0.000616828	-0.000488002
87.248	-1.80316e-05	0.000134963	5.44946e-05	-0.000412665	-0.000323268	-0.000239029	-0.000316681	-0.000475471	-0.000306092	-0.000557687	-0.000621846	-0.000495152
87.369	-1.87532e-05	0.000121515	5.51829e-05	-0.000436628	-0.000323913	-0.00026231	-0.000326759	-0.000502364	-0.000308688	-0.000561984	-0.000640646	-0.000533285
87.43	-1.78176e-05	0.000111784	5.67259e-05	-0.000457147	-0.00032362	-0.000284992	-0.000338317	-0.000526541	-0.000313493	-0.000562955	-0.000657894	-0.000563427
87.551	-1.5962e-05	9.41646e-05	5.99492e-05	-0.000458072	-0.000334735	-0.00030104	-0.000341787	-0.000546986	-0.000329508	-0.000575382	-0.000672476	-0.000597613
87.612	-1.96438e-05	7.90216e-05	6.04813e-05	-0.000466171	-0.000340156	-0.000324778	-0.000353572	-0.000568623	-0.000344705	-0.000583119	-0.000686472	-0.000626666
87.764	-2.46554e-05	5.67688e-05	6.21333e-05	-0.000473947	-0.00033743	-0.000342984	-0.000364446	-0.000583212	-0.000354549	-0.000592793	-0.000696426	-0.000652243
87.824	-3.02152e-05	2.863e-05	6.39136e-05	-0.000470777	-0.000342616	-0.000354146	-0.000370272	-0.000589569	-0.00036662	-0.000602557	-0.000703784	-0.00067693
87.946	-3.45092e-05	1.43723e-05	6.33463e-05	-0.000466358	-0.00034396	-0.000376703	-0.000383468	-0.00060166	-0.000389137	-0.000608115	-0.000704623	-0.000689697
88.037	-4.45645e-05	-1.79468e-05	6.52395e-05	-0.00045838	-0.000349763	-0.000386369	-0.000389696	-0.000599621	-0.000402249	-0.000614747	-0.000704235	-0.000705718
88.158	-5.92982e-05	-5.60898e-05	6.23109e-05	-0.000446137	-0.000354096	-0.000403528	-0.000400724	-0.000598099	-0.000424398	-0.000612152	-0.00069568	-0.000697308
88.249	-6.18178e-05	-6.27682e-05	6.17821e-05	-0.000436178	-0.000357981	-0.000414855	-0.000408048	-0.000593988	-0.000439995	-0.000613045	-0.000675356	-0.000697671
88.37	-7.35004e-05	-8.56106e-05	5.642e-05	-0.000425067	-0.00036318	-0.000426421	-0.000415354	-0.000587403	-0.000456377	-0.000613035	-0.000660633	-0.000701787
88.492	-8.86625e-05	-0.000107689	4.68087e-05	-0.000408841	-0.000375883	-0.000439172	-0.000421442	-0.000565121	-0.000472532	-0.000609867	-0.000639311	-0.000695273
88.553	-0.000108571	-0.000143754	3.38167e-05	-0.000400219	-0.000381626	-0.000449955	-0.000427533	-0.000560917	-0.0004879	-0.000605922	-0.000614194	-0.000685742
88.704	-0.000118884	-0.000165332	2.56713e-05	-0.000382021	-0.000403351	-0.000469596	-0.000433402	-0.000534387	-0.000510147	-0.000602637	-0.000584038	-0.00066898
88.795	-0.000140625	-0.000190068	5.02268e-06	-0.000378231	-0.000410159	-0.000477186	-0.000437433	-0.000533985	-0.000522227	-0.000597364	-0.000545065	-0.00065795
88.856	-0.000152718	-0.000207161	-8.15819e-06	-0.000368268	-0.000433254	-0.000493709	-0.000439395	-0.000516384	-0.000539429	-0.000596893	-0.000510517	-0.000640584
88.977	-0.000162444	-0.000225655	-2.12345e-05	-0.000362232	-0.00045974	-0.000512441	-0.000442611	-0.000508189	-0.000561936	-0.000595225	-0.000467858	-0.000627839
89.068	-0.000174315	-0.00023332	-3.41968e-05	-0.000359467	-0.000475136	-0.000520357	-0.000438418	-0.000496808	-0.000564444	-0.000597228	-0.000434993	-0.000616017
89.19	-0.000187694	-0.000253917	-5.46976e-05	-0.000357262	-0.000514791	-0.000544569	-0.000435193	-0.000489501	-0.000585153	-0.000602119	-0.000401898	-0.000602696
89.25	-0.000200672	-0.000265071	-7.17366e-05	-0.000358678	-0.00053938	-0.000555921	-0.000425892	-0.000481525	-0.000586759	-0.000607481	-0.000371579	-0.000593505
89.372	-0.000216147	-0.000279876	-9.37081e-05	-0.000360212	-0.000556736	-0.000565375	-0.000421648	-0.000481042	-0.000591832	-0.000614013	-0.000346281	-0.00058726
89.497	-0.000227646	-0.000287914	-0.000107449	-0.000367039	-0.00059883	-0.000587051	-0.000408317	-0.000483649	-0.000600609	-0.000627617	-0.000310018	-0.000577246
89.554	-0.000240552	-0.000300148	-0.000125026	-0.000372511	-0.000624042	-0.000600176	-0.000399761	-0.000488689	-0.000606103	-0.000640238	-0.000288734	-0.000572221
89.675	-0.000246295	-0.000306859	-0.000133871	-0.000381068	-0.000641013	-0.000605429	-0.000390341	-0.000492575	-0.000606371	-0.000648669	-0.000280149	-0.000570614
89.766	-0.000258574	-0.000318567	-0.000148934	-0.000387856	-0.000661195	-0.000615424	-0.000382729	-0.000499931	-0.000612344	-0.000651992	-0.000280489	-0.000572061
89.857	-0.000267122	-0.000327105	-0.000158908	-0.0003982	-0.000683315	-0.00062489	-0.000372965	-0.000509539	-0.000620518	-0.0006603	-0.000285334	-0.000574433
89.979	-0.000274709	-0.000334628	-0.000168266	-0.000405068	-0.000695832	-0.000629625	-0.00036687	-0.000515268	-0.000627103	-0.000664426	-0.000295638	-0.000577529
90.1	-0.000288038	-0.000348686	-0.000185223	-0.000411228	-0.000713855	-0.000637143	-0.000357552	-0.000519361	-0.000638221	-0.000667071	-0.00031116	-0.000581118
90.161	-0.000297502	-0.000358009	-0.000195128	-0.00041721	-0.000719207	-0.000635815	-0.000352621	-0.000519637	-0.000645244	-0.000669469	-0.000331968	-0.000580853
90.282	-0.000308322	-0.000367804	-0.000206118	-0.000424107	-0.000720638	-0.000629375	-0.000348101	-0.000516064	-0.000653909	-0.000664568	-0.000362418	-0.000588573
90.404	-0.000318622	-0.000376032	-0.000220352	-0.000428176	-0.000717935	-0.000621308	-0.000346461	-0.000510426	-0.000659343	-0.000658211	-0.000391331	-0.000586614
90.465	-0.000331168	-0.000383479	-0.00024804	-0.000433289	-0.000709385	-0.000611033	-0.000349355	-0.000509882	-0.000662521	-0.000654349	-0.000405586	-0.00059254
90.586	-0.000347233	-0.000391014	-0.00027869	-0.000433651	-0.00070043	-0.000592548	-0.000350466	-0.000489183	-0.000665533	-0.00063536	-0.000450565	-0.000586845
90.707	-0.000352969	-0.000391648	-0.00029942	-0.000434381	-0.000684825	-0.000571105	-0.000358795	-0.000473892	-0.000663596	-0.000627443	-0.000471269	-0.00059233
90.799	-0.000369225	-0.000397448	-0.000325352	-0.000437207	-0.000671283	-0.00055738	-0.000369194	-0.000476733	-0.000663482	-0.000611411	-0.000491998	-0.000580799
90.89	-0.000389435	-0.000401048	-0.000368402	-0.00043503	-0.000654002	-0.000533783	-0.000382811	-0.000457734	-0.000654792	-0.000600376	-0.000507611	-0.000575691
91.011	-0.000415841	-0.00040507	-0.000410751	-0.000436404	-0.000636098	-0.000514744	-0.000402028	-0.000462795	-0.000651334	-0.000584173	-0.000519742	-0.000560041
91.133	-0.00042396	-0.000404382	-0.000436733	-0.000435127	-0.000620576	-0.00049466	-0.000417751	-0.000450383	-0.00064076	-0.000577728	-0.000531326	-0.000552649
91.224	-0.000443981	-0.000404661	-0.000475587	-0.000436069	-0.000598473	-0.000468521	-0.00044566	-0.000451521	-0.000630178	-0.00057464	-0.000542515	-0.000537115
91.284	-0.000455709	-0.000404099	-0.000512598	-0.000437718	-0.000585634	-0.00045357	-0.000469382	-0.00046777	-0.00062786	-0.000566762	-0.000541808	-0.000524369
91.406	-0.000473609	-0.000404552	-0.000561276	-0.000440112	-0.000572977	-0.000437161	-0.000491675	-0.000477682	-0.000622536	-0.000573144	-0.000550631	-0.000506957
91.497	-0.00049411	-0.000403996	-0.000606606	-0.000447277	-0.000555698	-0.000412432	-0.000527912	-0.000501669	-0.000616386	-0.000579558	-0.000556893	-0.000495264
91.618	-0.000505084	-0.000404632	-0.000636408	-0.000452266	-0.000548552	-0.000402103	-0.000539625	-0.000509939	-0.000613326	-0.000589588	-0.000565681	-0.000484587
91.713	-0.000518036	-0.000404197	-0.000673908	-0.000467911	-0.000541727	-0.000382332	-0.0005825	-0.00056289	-0.000614898	-0.00060971	-0.000583999	-0.000470716
91.804	-0.000522613	-0.000406263	-0.000693818	-0.000472999	-0.000538349	-0.000377445	-0.000585614	-0.000569331	-0.000613797	-0.000621814	-0.000597464	-0.000468929
91.895	-0.000524691	-0.000411093	-0.000708223	-0.000489402	-0.0005387	-0.000366595	-0.000611998	-0.000612464	-0.000615389	-0.000645254	-0.000625657	-0.000465616
92.013	-0.000525136	-0.000412739	-0.000722985	-0.000506017	-0.000537515	-0.000357716	-0.000626533	-0.000647104	-0.000615605	-0.000663319	-0.000651282	-0.000467058
92.104	-0.000523339	-0.000419455	-0.000727154	-0.000517842	-0.000546421	-0.00035458	-0.000650505	-0.000681236	-0.000616692	-0.000681713	-0.000681484	-0.000470949
92.195	-0.000519212	-0.000424636	-0.000731536	-0.000527847	-0.000571729	-0.000357628	-0.000690817	-0.00071064	-0.000613823	-0.000706886	-0.000733507	-0.000469352
92.287	-0.000515238	-0.000440213	-0.000714992	-0.000540309	-0.00060024	-0.000361516	-0.000730646	-0.000730568	-0.000604829	-0.000721198	-0.000775051	-0.00047415
92.378	-0.000511416	-0.000451162	-0.000700117	-0.000550551	-0.000621951	-0.00036445	-0.000760164	-0.000741886	-0.000595768	-0.000735934	-0.000832743	-0.000485681
92.499	-0.000507095	-0.000461493	-0.000684672	-0.00056477	-0.000650584	-0.000368164	-0.000799665	-0.000754665	-0.000582132	-0.000744659	-0.000876708	-0.000496547
92.59	-0.00050246	-0.000471328	-0.000669361	-0.000575415	-0.000671469	-0.000370768	-0.000829271	-0.000763246	-0.000571419	-0.000749753	-0.00090643	-0.000504445
92.712	-0.000496031	-0.000483938	-0.00064955	-0.000589319	-0.000698731	-0.000374091	-0.000869003	-0.000773954	-0.000556835	-0.000760659	-0.000980755	-0.000525066
92.773	-0.000491235	-0.000493038	-0.000635423	-0.000599444	-0.000718973	-0.000376554	-0.000899176	-0.000781609	-0.000545721	-0.000766132	-0.00102314	-0.00053694
92.864	-0.000486533	-0.000501971	-0.000621838	-0.000612868	-0.000746868	-0.000380016	-0.00094143	-0.000791751	-0.000530175	-0.000773423	-0.00108344	-0.000553518
92.985	-0.000479077	-0.000516657	-0.000600208	-0.000621684	-0.000766159	-0.000382494	-0.000970918	-0.000798451	-0.000519344	-0.000778478	-0.00112662	-0.000564979
93.11	-0.000476255	-0.000522532	-0.000591822	-0.00063085	-0.000787318	-0.000385324	-0.00100334	-0.00080545	-0.000507439	-0.000783539	-0.00116968	-0.00057591
93.202	-0.000472423	-0.000530939	-0.00058007	-0.000639194	-0.000807793	-0.000388189	-0.00103468	-0.000811872	-0.000495942	-0.000788602	-0.00121171	-0.000585993
93.259	-0.000468535	-0.000540119	-0.000567486	-0.000649761	-0.000835773	-0.000392327	-0.00107731	-0.00082008	-0.000480335	-0.000795506	-0.00126643	-0.000598153
93.38	-0.000465087	-0.000549024	-0.000555518	-0.000657153	-0.000856973	-0.000395649	-0.00110929	-0.000825778	-0.000468598	-0.000800965	-0.00130716	-0.00060641
93.471	-0.000461925	-0.000558031	-0.000543566	-0.000664168	-0.000878547	-0.000399193	-0.0011415	-0.000831112	-0.000456751	-0.000808313	-0.00135823	-0.000615722
93.563	-0.000459113	-0.000566923	-0.000531867	-0.000672788	-0.000907237	-0.000404157	-0.00118369	-0.000837477	-0.00044117	-0.000812561	-0.00138604	-0.000620306
93.654	-0.000455655	-0.000579425	-0.000515429	-0.000677036	-0.000922348	-0.000406886	-0.00120557	-0.000840466	-0.000433037	-0.000820875	-0.00143724	-0.000627854
93.745	-0.000453279	-0.000589339	-0.000502327	-0.000687064	-0.000960763	-0.000414147	-0.00126006	-0.000846927	-0.000412572	-0.00082742	-0.00147488	-0.000632702
93.84	-0.000451874	-0.000595865	-0.000493623	-0.000690897	-0.00097654	-0.000417261	-0.00128191	-0.000849062	-0.000404236	-0.000834398	-0.00151304	-0.000637081
93.992	-0.000449358	-0.000609166	-0.000475616	-0.000700235	-0.00101735	-0.000425608	-0.00133706	-0.000853342	-0.000382835	-0.000841522	-0.00155027	-0.000640914
94.049	-0.000448266	-0.000615755	-0.000466517	-0.000703849	-0.00103408	-0.00042915	-0.00135906	-0.000854523	-0.000374094	-0.00085098	-0.00159766	-0.000645295
94.144	-0.00044576	-0.000633003	-0.000442068	-0.000710933	-0.00106828	-0.000436575	-0.00140294	-0.000855919	-0.000356227	-0.000858912	-0.00163614	-0.000648601
94.262	-0.000444031	-0.000647155	-0.0004212	-0.000717942	-0.00110361	-0.00044446	-0.00144688	-0.000856035	-0.000337699	-0.000866598	-0.00167272	-0.000651618
94.353	-0.000444031	-0.000647155	-0.0004212	-0.000723158	-0.00113087	-0.000450695	-0.00147976	-0.000855103	-0.000323286	-0.000874293	-0.0017089	-0.000654562
94.444	-0.000441827	-0.000668611	-0.000387987	-0.000728606	-0.00115984	-0.000457415	-0.00151392	-0.000853331	-0.000307826	-0.000884623	-0.00175737	-0.000658585
94.535	-0.00044119	-0.000675756	-0.000376448	-0.000733808	-0.00118817	-0.000464115	-0.00154639	-0.000850607	-0.00029253	-0.000894871	-0.00180569	-0.0006628
94.661	-0.000440207	-0.000686845	-0.000358138	-0.000738815	-0.0012157	-0.000470702	-0.00157726	-0.000847225	-0.000277475	-0.00089991	-0.00182973	-0.000665014
94.687	-0.000439347	-0.00069746	-0.000340053	-0.000745885	-0.001255	-0.000480239	-0.00162013	-0.000841095	-0.000255639	-0.000909761	-0.00187756	-0.000669711
94.839	-0.00043852	-0.000708346	-0.00032091	-0.000751232	-0.00128489	-0.00048758	-0.00165188	-0.000835481	-0.000238755	-0.000912555	-0.00189139	-0.000671157
94.9	-0.000437372	-0.000723304	-0.000293731	-0.000755188	-0.00130687	-0.000492994	-0.00167495	-0.00083103	-0.000226195	-0.000921769	-0.00193795	-0.000676308
95.022	-0.000436753	-0.000731334	-0.000278767	-0.000762439	-0.00134732	-0.000503073	-0.00171637	-0.000821668	-0.000202742	-0.000930667	-0.0019846	-0.000681977
	-0.000435672	-0.000746155	-0.000250187

## Sheet: MST
Ligand Concentration [M]	20 nt		14 nt
	mean	sd	mean	sd
7.6294e-11			0.0112633	0.0441871
1.52588e-10			0.0397182	0.0033591
3.05176e-10	0.0800568	0.0954714	0.0736943	0.09952
6.10352e-10	0.110856	0.121006	0.0726255	0.065148
1.2207e-09	0.235187	0.101022	0.279416	0.100937
2.44141e-09	0.415938	0.125679	0.289448	0.10024
4.88281e-09	0.49984	0.0270837	0.507958	0.106855
9.76563e-09	0.706646	0.110456	0.583738	0.0296258
1.95313e-08	0.911322	0.0119325	0.715956	0.0609234
3.90625e-08	0.862845	0.130602	0.905999	0.140592
7.8125e-08	0.995751	0.0585942	0.961318	0.105396
1.5625e-07	0.909225	0.0339374	0.944707	0.0484228
3.125e-07	1.0104	0.0373898	1.05908	0.0116397
6.25e-07	0.972354	0.0747828	0.914784	0.128592
1.25e-06	0.949056	0.0264356	0.997453	0.121579
2.5e-06	1.00648	0.0225332	1.02345	0.0943732

## Sheet: AF3 stats
Complex	Overall pTM	Overall ipTM	Cas9 ipTM	NTS ipTM	TS ipTM	sgRNA ipTM
14-bp R-loop	0.84	0.81	0.81	0.53	0.57	0.66
14-bp R-loop 15-20MM in DNA	0.87	0.83	0.83	0.56	0.59	0.67
14-bp R-loop 15-20MM in sgRNA	0.86	0.85	0.84	0.56	0.59	0.66
15-bp R-loop	0.87	0.84	0.84	0.57	0.6	0.68
